# Supplementary material for: Neural and somatic mechanisms driving clinical improvements in post-acute schizophrenia spectrum disorders
Source: Eur Psychiatry. 2025 Oct 27;68(1):e162. doi: 10.1192/j.eurpsy.2025.10129 (PMC12646119; doi:10.1192/j.eurpsy.2025.10129)
Supplement: Roell et al. supplementary material [file S0924933825101296sup001.zip]

Archive with 9 entries (9 files):
- S0924933825101296sup001.docx
- S0924933825101296sup002.xlsx
- S0924933825101296sup003.xlsx
- S0924933825101296sup004.xlsx
- S0924933825101296sup005.xlsx
- S0924933825101296sup006.xlsx
- S0924933825101296sup007.xlsx
- S0924933825101296sup008.xlsx
- S0924933825101296sup009.xlsx
