# Supplementary material for: Neural and somatic mechanisms driving clinical improvements in post-acute schizophrenia spectrum disorders
Source: Eur Psychiatry. 2025 Oct 27;68(1):e162. doi: 10.1192/j.eurpsy.2025.10129 (PMC12646119; doi:10.1192/j.eurpsy.2025.10129)
Supplement: Roell et al. supplementary material [file S0924933825101296sup001.zip › S0924933825101296sup003.xlsx]

## Sheet: Sheet1
Volume	DV	Type	IV	Beta	SE	z	p
global gm	panss.pos_Post	~	panss.pos_Pre	0.538826	0.0865847	6.2231	4.87419e-10
global gm	panss.pos_Post	~	panss.neg_Pre	0.213202	0.11939	1.78577	0.0741368
global gm	panss.pos_Post	~	vlmt.stm_Pre	0.147377	0.102925	1.43189	0.152177
global gm	panss.pos_Post	~	vlmt.ltm_Pre	-0.111336	0.10803	-1.0306	0.302726
global gm	panss.pos_Post	~	dst.wm_Pre	-0.0767767	0.074776	-1.02676	0.304536
global gm	panss.pos_Post	~	tmt.mean_Pre	0.0248207	0.0772882	0.321145	0.748101
global gm	panss.pos_Post	~	gaf_Pre	0.0609784	0.112082	0.54405	0.586407
global gm	panss.pos_Post	~	physhealth_Pre	0.0619032	0.056352	1.09851	0.271983
global gm	panss.pos_Post	~	global Pre	-0.18007	0.101685	-1.77086	0.0765839
global gm	panss.pos_Post	~	group	-0.0557913	0.0848501	-0.657527	0.510842
global gm	panss.pos_Post	~	age	-0.0198197	0.0867268	-0.228531	0.819234
global gm	panss.pos_Post	~	sex	0.335177	0.180909	1.85273	0.0639204
global gm	panss.pos_Post	~	study	0.0683037	0.168394	0.405618	0.685023
global gm	panss.pos_Post	~	cpz	0.0566502	0.075919	0.746192	0.455551
global gm	panss.pos_Post	~	education_years	-0.0796917	0.077035	-1.03449	0.300909
global gm	panss.neg_Post	~	panss.pos_Pre	0.0178958	0.0873812	0.204802	0.837727
global gm	panss.neg_Post	~	panss.neg_Pre	0.668466	0.120488	5.54799	2.88965e-08
global gm	panss.neg_Post	~	vlmt.stm_Pre	0.0223144	0.103872	0.214826	0.829903
global gm	panss.neg_Post	~	vlmt.ltm_Pre	-0.0510569	0.109024	-0.468309	0.639564
global gm	panss.neg_Post	~	dst.wm_Pre	0.0526601	0.0754639	0.697819	0.485291
global gm	panss.neg_Post	~	tmt.mean_Pre	0.011671	0.0779992	0.14963	0.881057
global gm	panss.neg_Post	~	gaf_Pre	0.0241792	0.113113	0.213761	0.830734
global gm	panss.neg_Post	~	physhealth_Pre	0.0792419	0.0568704	1.39338	0.163506
global gm	panss.neg_Post	~	global Pre	-0.157108	0.10262	-1.53097	0.125778
global gm	panss.neg_Post	~	group	0.118194	0.0856306	1.38028	0.167502
global gm	panss.neg_Post	~	age	-0.0232847	0.0875246	-0.266036	0.790212
global gm	panss.neg_Post	~	sex	0.256419	0.182574	1.40447	0.160178
global gm	panss.neg_Post	~	study	0.129813	0.169943	0.763863	0.444949
global gm	panss.neg_Post	~	cpz	0.181509	0.0766174	2.36903	0.0178348
global gm	panss.neg_Post	~	education_years	-0.143754	0.0777436	-1.84908	0.0644463
global gm	vlmt.stm_Post	~	panss.pos_Pre	-0.0959923	0.116477	-0.82413	0.409866
global gm	vlmt.stm_Post	~	panss.neg_Pre	-0.155504	0.160608	-0.968221	0.332934
global gm	vlmt.stm_Post	~	vlmt.stm_Pre	0.285965	0.138459	2.06535	0.0388903
global gm	vlmt.stm_Post	~	vlmt.ltm_Pre	0.429285	0.145326	2.95393	0.00313751
global gm	vlmt.stm_Post	~	dst.wm_Pre	0.181274	0.100592	1.80208	0.0715333
global gm	vlmt.stm_Post	~	tmt.mean_Pre	-0.170175	0.103971	-1.63676	0.101681
global gm	vlmt.stm_Post	~	gaf_Pre	0.0806864	0.150777	0.535136	0.592556
global gm	vlmt.stm_Post	~	physhealth_Pre	0.00471495	0.0758069	0.0621969	0.950406
global gm	vlmt.stm_Post	~	global Pre	0.186145	0.13679	1.36081	0.173575
global gm	vlmt.stm_Post	~	group	0.0559894	0.114144	0.490517	0.623768
global gm	vlmt.stm_Post	~	age	0.0969084	0.116668	0.830632	0.406182
global gm	vlmt.stm_Post	~	sex	-0.075052	0.243366	-0.308391	0.757785
global gm	vlmt.stm_Post	~	study	0.395802	0.22653	1.74724	0.080596
global gm	vlmt.stm_Post	~	cpz	0.0447975	0.102129	0.438635	0.660926
global gm	vlmt.stm_Post	~	education_years	0.0541622	0.10363	0.522648	0.601219
global gm	vlmt.ltm_Post	~	panss.pos_Pre	-0.0616659	0.0895703	-0.688463	0.491161
global gm	vlmt.ltm_Post	~	panss.neg_Pre	-0.049014	0.123506	-0.396854	0.691475
global gm	vlmt.ltm_Post	~	vlmt.stm_Pre	0.282345	0.106474	2.65178	0.00800681
global gm	vlmt.ltm_Post	~	vlmt.ltm_Pre	0.541933	0.111755	4.84928	1.23908e-06
global gm	vlmt.ltm_Post	~	dst.wm_Pre	0.189949	0.0773544	2.45557	0.0140661
global gm	vlmt.ltm_Post	~	tmt.mean_Pre	-0.121076	0.0799532	-1.51433	0.129941
global gm	vlmt.ltm_Post	~	gaf_Pre	0.217646	0.115947	1.87711	0.0605025
global gm	vlmt.ltm_Post	~	physhealth_Pre	-0.0414457	0.0582951	-0.710963	0.477107
global gm	vlmt.ltm_Post	~	global Pre	0.110649	0.105191	1.05189	0.29285
global gm	vlmt.ltm_Post	~	group	-0.119869	0.0877758	-1.36563	0.172055
global gm	vlmt.ltm_Post	~	age	-0.0156487	0.0897172	-0.174422	0.861534
global gm	vlmt.ltm_Post	~	sex	-0.259845	0.187147	-1.38845	0.164999
global gm	vlmt.ltm_Post	~	study	0.587442	0.1742	3.37222	0.000745646
global gm	vlmt.ltm_Post	~	cpz	-0.141771	0.0785368	-1.80515	0.071051
global gm	vlmt.ltm_Post	~	education_years	0.0640881	0.0796912	0.804205	0.421279
global gm	dst.wm_Post	~	panss.pos_Pre	0.0475866	0.117873	0.40371	0.686426
global gm	dst.wm_Post	~	panss.neg_Pre	0.242597	0.162532	1.49261	0.13554
global gm	dst.wm_Post	~	vlmt.stm_Pre	0.222713	0.140118	1.58947	0.111954
global gm	dst.wm_Post	~	vlmt.ltm_Pre	0.0424893	0.147068	0.288909	0.772651
global gm	dst.wm_Post	~	dst.wm_Pre	0.422354	0.101797	4.14898	3.33966e-05
global gm	dst.wm_Post	~	tmt.mean_Pre	0.145019	0.105217	1.37828	0.168115
global gm	dst.wm_Post	~	gaf_Pre	0.210572	0.152584	1.38004	0.167575
global gm	dst.wm_Post	~	physhealth_Pre	0.1241	0.0767154	1.61766	0.105736
global gm	dst.wm_Post	~	global Pre	0.357155	0.13843	2.58004	0.00987878
global gm	dst.wm_Post	~	group	0.0211311	0.115512	0.182935	0.854849
global gm	dst.wm_Post	~	age	0.189199	0.118066	1.60248	0.10905
global gm	dst.wm_Post	~	sex	0.000384756	0.246283	0.00156225	0.998754
global gm	dst.wm_Post	~	study	-0.198319	0.229245	-0.865098	0.386985
global gm	dst.wm_Post	~	cpz	0.0367591	0.103353	0.355665	0.722091
global gm	dst.wm_Post	~	education_years	-0.0834532	0.104872	-0.795759	0.426172
global gm	tmt.mean_Post	~	panss.pos_Pre	0.149895	0.0938446	1.59727	0.110206
global gm	tmt.mean_Post	~	panss.neg_Pre	0.133415	0.1294	1.03103	0.302526
global gm	tmt.mean_Post	~	vlmt.stm_Pre	0.131366	0.111555	1.17759	0.238959
global gm	tmt.mean_Post	~	vlmt.ltm_Pre	0.189446	0.117088	1.61798	0.105667
global gm	tmt.mean_Post	~	dst.wm_Pre	0.0365838	0.0810458	0.451396	0.651704
global gm	tmt.mean_Post	~	tmt.mean_Pre	0.589482	0.0837686	7.03703	1.96376e-12
global gm	tmt.mean_Post	~	gaf_Pre	0.110944	0.12148	0.913271	0.3611
global gm	tmt.mean_Post	~	physhealth_Pre	-0.00204484	0.061077	-0.0334798	0.973292
global gm	tmt.mean_Post	~	global Pre	0.157139	0.110211	1.42581	0.153924
global gm	tmt.mean_Post	~	group	0.100455	0.0919645	1.09233	0.27469
global gm	tmt.mean_Post	~	age	0.0392048	0.0939985	0.417078	0.676621
global gm	tmt.mean_Post	~	sex	-0.0644568	0.196078	-0.32873	0.74236
global gm	tmt.mean_Post	~	study	-0.366071	0.182513	-2.00572	0.0448861
global gm	tmt.mean_Post	~	cpz	-0.105016	0.0822846	-1.27625	0.201868
global gm	tmt.mean_Post	~	education_years	-0.0555311	0.0834941	-0.665089	0.505993
global gm	gaf_Post	~	panss.pos_Pre	-0.0039003	0.11169	-0.0349209	0.972143
global gm	gaf_Post	~	panss.neg_Pre	0.0431506	0.154006	0.280187	0.779334
global gm	gaf_Post	~	vlmt.stm_Pre	0.277192	0.132768	2.0878	0.0368161
global gm	gaf_Post	~	vlmt.ltm_Pre	-0.232365	0.139353	-1.66746	0.0954237
global gm	gaf_Post	~	dst.wm_Pre	-0.024134	0.0964571	-0.250204	0.80243
global gm	gaf_Post	~	tmt.mean_Pre	0.167368	0.0996977	1.67876	0.0931992
global gm	gaf_Post	~	gaf_Pre	0.539003	0.14458	3.72806	0.000192959
global gm	gaf_Post	~	physhealth_Pre	-0.0027011	0.0726911	-0.0371586	0.970359
global gm	gaf_Post	~	global Pre	0.111518	0.131168	0.850188	0.395221
global gm	gaf_Post	~	group	-0.220972	0.109452	-2.01889	0.0434987
global gm	gaf_Post	~	age	0.0727066	0.111873	0.649904	0.515754
global gm	gaf_Post	~	sex	-0.418096	0.233363	-1.79161	0.0731957
global gm	gaf_Post	~	study	-0.061857	0.217219	-0.284767	0.775822
global gm	gaf_Post	~	cpz	-0.149434	0.0979315	-1.5259	0.127034
global gm	gaf_Post	~	education_years	0.143372	0.099371	1.4428	0.149077
global gm	physhealth_Post	~	panss.pos_Pre	-0.246347	0.0958414	-2.57036	0.0101593
global gm	physhealth_Post	~	panss.neg_Pre	0.0875115	0.132153	0.662197	0.507845
global gm	physhealth_Post	~	vlmt.stm_Pre	0.0951236	0.113928	0.834942	0.403751
global gm	physhealth_Post	~	vlmt.ltm_Pre	0.0166366	0.11958	0.139126	0.889351
global gm	physhealth_Post	~	dst.wm_Pre	-0.150147	0.0827702	-1.81402	0.0696742
global gm	physhealth_Post	~	tmt.mean_Pre	0.0869976	0.085551	1.01691	0.309196
global gm	physhealth_Post	~	gaf_Pre	0.0195919	0.124065	0.157917	0.874522
global gm	physhealth_Post	~	physhealth_Pre	0.704195	0.0623765	11.2894	0
global gm	physhealth_Post	~	global Pre	0.0752053	0.112556	0.66816	0.504032
global gm	physhealth_Post	~	group	0.0689785	0.0939213	0.734428	0.462688
global gm	physhealth_Post	~	age	0.197062	0.0959986	2.05275	0.0400964
global gm	physhealth_Post	~	sex	0.092578	0.20025	0.462312	0.643858
global gm	physhealth_Post	~	study	0.249741	0.186397	1.33984	0.180299
global gm	physhealth_Post	~	cpz	0.097119	0.0840354	1.15569	0.247807
global gm	physhealth_Post	~	education_years	-0.100657	0.0852707	-1.18044	0.237826
global gm	global Post	~	panss.pos_Pre	0.0184176	0.0249031	0.739571	0.45956
global gm	global Post	~	panss.neg_Pre	-0.010142	0.0343383	-0.295356	0.767722
global gm	global Post	~	vlmt.stm_Pre	0.0186671	0.0296028	0.630586	0.528311
global gm	global Post	~	vlmt.ltm_Pre	-0.00492207	0.0310712	-0.158413	0.874132
global gm	global Post	~	dst.wm_Pre	0.00129805	0.0215068	0.0603556	0.951872
global gm	global Post	~	tmt.mean_Pre	-0.0357193	0.0222293	-1.60686	0.108086
global gm	global Post	~	gaf_Pre	0.0110795	0.0322366	0.343694	0.731077
global gm	global Post	~	physhealth_Pre	0.0150809	0.0162077	0.930476	0.352125
global gm	global Post	~	global Pre	1.06015	0.0292462	36.2491	0
global gm	global Post	~	group	0.0459129	0.0244042	1.88135	0.0599242
global gm	global Post	~	age	0.0175596	0.024944	0.70396	0.481458
global gm	global Post	~	sex	-0.026386	0.0520324	-0.507107	0.612079
global gm	global Post	~	study	-0.0357471	0.0484328	-0.738076	0.460468
global gm	global Post	~	cpz	0.0491411	0.0218355	2.25052	0.0244162
global gm	global Post	~	education_years	-0.0260568	0.0221565	-1.17604	0.239581
global gm	panss.pos_Pre	~	group	0.0997567	0.159323	0.626129	0.53123
global gm	panss.pos_Pre	~	age	0.130257	0.134323	0.969729	0.332181
global gm	panss.pos_Pre	~	sex	-0.177344	0.289004	-0.613639	0.539454
global gm	panss.pos_Pre	~	study	0.557717	0.286919	1.94382	0.0519177
global gm	panss.pos_Pre	~	cpz	0.209967	0.142865	1.46968	0.141647
global gm	panss.pos_Pre	~	education_years	-0.0356324	0.133602	-0.266706	0.789695
global gm	panss.neg_Pre	~	group	0.037399	0.143426	0.260755	0.794282
global gm	panss.neg_Pre	~	age	-0.0223389	0.120921	-0.18474	0.853433
global gm	panss.neg_Pre	~	sex	-0.321311	0.260168	-1.23501	0.216827
global gm	panss.neg_Pre	~	study	1.00096	0.258291	3.87532	0.000106483
global gm	panss.neg_Pre	~	cpz	0.0934841	0.12861	0.726878	0.467301
global gm	panss.neg_Pre	~	education_years	-0.0784082	0.120271	-0.651928	0.514447
global gm	vlmt.stm_Pre	~	group	-0.199572	0.139954	-1.42598	0.153873
global gm	vlmt.stm_Pre	~	age	-0.277762	0.117993	-2.35405	0.0185699
global gm	vlmt.stm_Pre	~	sex	-0.101631	0.25387	-0.400326	0.688916
global gm	vlmt.stm_Pre	~	study	0.0614998	0.252038	0.24401	0.807223
global gm	vlmt.stm_Pre	~	cpz	-0.11577	0.125497	-0.922493	0.356271
global gm	vlmt.stm_Pre	~	education_years	0.268393	0.11736	2.28693	0.0221998
global gm	vlmt.ltm_Pre	~	group	-0.10266	0.138996	-0.738581	0.460161
global gm	vlmt.ltm_Pre	~	age	-0.26568	0.117185	-2.26718	0.0233794
global gm	vlmt.ltm_Pre	~	sex	-0.265309	0.252132	-1.05226	0.292679
global gm	vlmt.ltm_Pre	~	study	0.327088	0.250312	1.30672	0.191308
global gm	vlmt.ltm_Pre	~	cpz	-0.0310199	0.124638	-0.24888	0.803453
global gm	vlmt.ltm_Pre	~	education_years	0.121651	0.116556	1.04371	0.296619
global gm	dst.wm_Pre	~	group	-0.0470716	0.152139	-0.309399	0.757018
global gm	dst.wm_Pre	~	age	-0.0964598	0.128266	-0.752029	0.452033
global gm	dst.wm_Pre	~	sex	0.159866	0.275973	0.579281	0.5624
global gm	dst.wm_Pre	~	study	0.0960111	0.273981	0.35043	0.726016
global gm	dst.wm_Pre	~	cpz	-0.0333449	0.136423	-0.244423	0.806903
global gm	dst.wm_Pre	~	education_years	0.169076	0.127577	1.32528	0.185078
global gm	tmt.mean_Pre	~	group	-0.215643	0.147513	-1.46186	0.143779
global gm	tmt.mean_Pre	~	age	-0.280982	0.124366	-2.25932	0.0238636
global gm	tmt.mean_Pre	~	sex	0.0564521	0.267581	0.210972	0.832909
global gm	tmt.mean_Pre	~	study	-0.156633	0.26565	-0.58962	0.555445
global gm	tmt.mean_Pre	~	cpz	0.0354077	0.132275	0.267683	0.788944
global gm	tmt.mean_Pre	~	education_years	0.307732	0.123698	2.48777	0.0128548
global gm	gaf_Pre	~	group	0.11057	0.146718	0.753622	0.451076
global gm	gaf_Pre	~	age	-0.027259	0.123696	-0.22037	0.825583
global gm	gaf_Pre	~	sex	-0.157242	0.266141	-0.590823	0.554639
global gm	gaf_Pre	~	study	-0.442278	0.26422	-1.6739	0.09415
global gm	gaf_Pre	~	cpz	-0.139058	0.131563	-1.05697	0.290526
global gm	gaf_Pre	~	education_years	-0.106536	0.123032	-0.86592	0.386534
global gm	physhealth_Pre	~	group	0.10475	0.214869	0.487507	0.625899
global gm	physhealth_Pre	~	age	-0.311853	0.181153	-1.72149	0.0851627
global gm	physhealth_Pre	~	sex	-0.201697	0.389763	-0.517487	0.604816
global gm	physhealth_Pre	~	study	-0.0171179	0.38695	-0.0442379	0.964715
global gm	physhealth_Pre	~	cpz	-0.18644	0.192674	-0.967644	0.333222
global gm	physhealth_Pre	~	education_years	0.310773	0.180181	1.72478	0.0845663
global gm	global Pre	~	group	-0.0396874	0.105421	-0.376464	0.706572
global gm	global Pre	~	age	-0.505056	0.0888794	-5.68249	1.32751e-08
global gm	global Pre	~	sex	0.865835	0.19123	4.52772	5.96232e-06
global gm	global Pre	~	study	-0.0329557	0.18985	-0.173588	0.862189
global gm	global Pre	~	cpz	-0.117865	0.0945317	-1.24683	0.212461
global gm	global Pre	~	education_years	0.12479	0.0884022	1.41162	0.158061
global gm	panss.pos_Post	~~	panss.neg_Post	0.134461	0.0369116	3.64277	0.000269717
global gm	panss.pos_Post	~~	vlmt.stm_Post	-0.0175676	0.0437705	-0.401357	0.688158
global gm	panss.pos_Post	~~	vlmt.ltm_Post	0.089197	0.0354448	2.5165	0.0118527
global gm	panss.pos_Post	~~	dst.wm_Post	0.0903838	0.0456805	1.97861	0.0478599
global gm	panss.pos_Post	~~	tmt.mean_Post	-0.057231	0.0359509	-1.59192	0.111402
global gm	panss.pos_Post	~~	gaf_Post	-0.112465	0.0442478	-2.5417	0.0110314
global gm	panss.pos_Post	~~	physhealth_Post	0.0585936	0.0367195	1.59571	0.110554
global gm	panss.pos_Post	~~	global Post	0.00789999	0.00939912	0.840503	0.400627
global gm	panss.neg_Post	~~	vlmt.stm_Post	-0.0163928	0.044165	-0.371173	0.710509
global gm	panss.neg_Post	~~	vlmt.ltm_Post	0.00886265	0.0339438	0.261098	0.794017
global gm	panss.neg_Post	~~	dst.wm_Post	0.0134792	0.0446776	0.301698	0.762882
global gm	panss.neg_Post	~~	tmt.mean_Post	-0.0082714	0.0355596	-0.232606	0.816067
global gm	panss.neg_Post	~~	gaf_Post	-0.148242	0.0462428	-3.20574	0.00134717
global gm	panss.neg_Post	~~	physhealth_Post	-0.00172515	0.0363013	-0.047523	0.962096
global gm	panss.neg_Post	~~	global Post	0.00208343	0.00943591	0.220798	0.82525
global gm	vlmt.stm_Post	~~	vlmt.ltm_Post	0.12814	0.0480172	2.66864	0.007616
global gm	vlmt.stm_Post	~~	dst.wm_Post	-0.00844238	0.0595207	-0.141839	0.887207
global gm	vlmt.stm_Post	~~	tmt.mean_Post	0.010388	0.0473979	0.219165	0.826522
global gm	vlmt.stm_Post	~~	gaf_Post	0.00407711	0.0563917	0.0722999	0.942363
global gm	vlmt.stm_Post	~~	physhealth_Post	-0.0276465	0.0485132	-0.569876	0.568762
global gm	vlmt.stm_Post	~~	global Post	0.00787718	0.0126121	0.624574	0.532251
global gm	vlmt.ltm_Post	~~	dst.wm_Post	0.0233909	0.0458586	0.510067	0.610005
global gm	vlmt.ltm_Post	~~	tmt.mean_Post	-0.0397433	0.0367773	-1.08065	0.279853
global gm	vlmt.ltm_Post	~~	gaf_Post	0.061748	0.0440554	1.4016	0.161035
global gm	vlmt.ltm_Post	~~	physhealth_Post	-0.0186432	0.0372841	-0.500031	0.617053
global gm	vlmt.ltm_Post	~~	global Post	0.00236852	0.00967315	0.244855	0.806568
global gm	dst.wm_Post	~~	tmt.mean_Post	0.0318399	0.0481151	0.661745	0.508135
global gm	dst.wm_Post	~~	gaf_Post	-0.0201389	0.0571216	-0.352563	0.724416
global gm	dst.wm_Post	~~	physhealth_Post	0.0467264	0.0493205	0.947404	0.343433
global gm	dst.wm_Post	~~	global Post	0.00763575	0.01276	0.598414	0.549564
global gm	tmt.mean_Post	~~	gaf_Post	0.126187	0.0481337	2.62159	0.00875205
global gm	tmt.mean_Post	~~	physhealth_Post	0.0119692	0.0390149	0.306785	0.759007
global gm	tmt.mean_Post	~~	global Post	-0.0224632	0.0105178	-2.13572	0.0327019
global gm	gaf_Post	~~	physhealth_Post	-0.143508	0.0497973	-2.88183	0.0039537
global gm	gaf_Post	~~	global Post	-0.0179605	0.0122667	-1.46417	0.143148
global gm	physhealth_Post	~~	global Post	-0.00114681	0.0103465	-0.110841	0.911743
global gm	panss.pos_Pre	~~	panss.neg_Pre	0.539992	0.133582	4.0424	5.29074e-05
global gm	panss.pos_Pre	~~	vlmt.stm_Pre	-0.0240279	0.112217	-0.214119	0.830454
global gm	panss.pos_Pre	~~	vlmt.ltm_Pre	-0.0449146	0.111552	-0.402632	0.687219
global gm	panss.pos_Pre	~~	dst.wm_Pre	-0.163174	0.123664	-1.3195	0.187003
global gm	panss.pos_Pre	~~	tmt.mean_Pre	-0.284155	0.123536	-2.30017	0.0214384
global gm	panss.pos_Pre	~~	gaf_Pre	-0.458229	0.131005	-3.49779	0.000469132
global gm	panss.pos_Pre	~~	physhealth_Pre	-0.47234	0.182215	-2.59221	0.00953603
global gm	panss.pos_Pre	~~	global Pre	-0.0664092	0.0849113	-0.7821	0.434156
global gm	panss.neg_Pre	~~	vlmt.stm_Pre	-0.10765	0.101891	-1.05652	0.29073
global gm	panss.neg_Pre	~~	vlmt.ltm_Pre	-0.122797	0.101479	-1.21007	0.226251
global gm	panss.neg_Pre	~~	dst.wm_Pre	0.0115801	0.109786	0.105479	0.915996
global gm	panss.neg_Pre	~~	tmt.mean_Pre	-0.20482	0.109522	-1.87014	0.0614648
global gm	panss.neg_Pre	~~	gaf_Pre	-0.610139	0.13083	-4.66361	3.10715e-06
global gm	panss.neg_Pre	~~	physhealth_Pre	-0.506547	0.167661	-3.02126	0.00251721
global gm	panss.neg_Pre	~~	global Pre	0.0296969	0.0761591	0.389932	0.696587
global gm	vlmt.stm_Pre	~~	vlmt.ltm_Pre	0.498994	0.116318	4.28992	1.78734e-05
global gm	vlmt.stm_Pre	~~	dst.wm_Pre	0.306394	0.113862	2.69093	0.00712532
global gm	vlmt.stm_Pre	~~	tmt.mean_Pre	0.208543	0.107133	1.94658	0.051585
global gm	vlmt.stm_Pre	~~	gaf_Pre	0.108461	0.104202	1.04087	0.297936
global gm	vlmt.stm_Pre	~~	physhealth_Pre	0.187289	0.153115	1.22319	0.221259
global gm	vlmt.stm_Pre	~~	global Pre	-0.00672463	0.0742304	-0.0905913	0.927817
global gm	vlmt.ltm_Pre	~~	dst.wm_Pre	0.206525	0.109521	1.88572	0.0593332
global gm	vlmt.ltm_Pre	~~	tmt.mean_Pre	0.174612	0.10547	1.65556	0.0978105
global gm	vlmt.ltm_Pre	~~	gaf_Pre	0.284349	0.10867	2.61663	0.00888017
global gm	vlmt.ltm_Pre	~~	physhealth_Pre	0.335603	0.156086	2.15011	0.0315464
global gm	vlmt.ltm_Pre	~~	global Pre	0.0319307	0.0738272	0.432506	0.665374
global gm	dst.wm_Pre	~~	tmt.mean_Pre	0.159707	0.114683	1.3926	0.163741
global gm	dst.wm_Pre	~~	gaf_Pre	0.0261574	0.112344	0.232832	0.815892
global gm	dst.wm_Pre	~~	physhealth_Pre	0.0475881	0.164567	0.289172	0.77245
global gm	dst.wm_Pre	~~	global Pre	-0.0379787	0.0808297	-0.469861	0.638454
global gm	tmt.mean_Pre	~~	gaf_Pre	0.22495	0.112509	1.99939	0.0455664
global gm	tmt.mean_Pre	~~	physhealth_Pre	0.009006	0.159461	0.0564778	0.954961
global gm	tmt.mean_Pre	~~	global Pre	0.0669359	0.0786877	0.850653	0.394962
global gm	gaf_Pre	~~	physhealth_Pre	0.445437	0.168235	2.64771	0.00810379
global gm	gaf_Pre	~~	global Pre	-0.0329874	0.0779242	-0.423327	0.672057
global gm	physhealth_Pre	~~	global Pre	0.164973	0.115838	1.42417	0.154397
global gm	panss.pos_Post	~~	panss.pos_Post	0.257927	0.0459559	5.61249	1.9944e-08
global gm	panss.neg_Post	~~	panss.neg_Post	0.262694	0.0468053	5.61249	1.9944e-08
global gm	vlmt.stm_Post	~~	vlmt.stm_Post	0.466762	0.0831649	5.61249	1.9944e-08
global gm	vlmt.ltm_Post	~~	vlmt.ltm_Post	0.276021	0.0491798	5.61249	1.9944e-08
global gm	dst.wm_Post	~~	dst.wm_Post	0.478016	0.0851701	5.61249	1.9944e-08
global gm	tmt.mean_Post	~~	tmt.mean_Post	0.302993	0.0539855	5.61249	1.9944e-08
global gm	gaf_Post	~~	gaf_Post	0.429181	0.0764689	5.61249	1.9944e-08
global gm	physhealth_Post	~~	physhealth_Post	0.316024	0.0563073	5.61249	1.9944e-08
global gm	global Post	~~	global Post	0.0213364	0.0038016	5.61249	1.9944e-08
global gm	panss.pos_Pre	~~	panss.pos_Pre	1.0136	0.180597	5.61249	1.9944e-08
global gm	panss.neg_Pre	~~	panss.neg_Pre	0.821422	0.146356	5.61249	1.9944e-08
global gm	vlmt.stm_Pre	~~	vlmt.stm_Pre	0.782131	0.139356	5.61249	1.9944e-08
global gm	vlmt.ltm_Pre	~~	vlmt.ltm_Pre	0.771459	0.137454	5.61249	1.9944e-08
global gm	dst.wm_Pre	~~	dst.wm_Pre	0.924249	0.164677	5.61249	1.9944e-08
global gm	tmt.mean_Pre	~~	tmt.mean_Pre	0.868898	0.154815	5.61249	1.9944e-08
global gm	gaf_Pre	~~	gaf_Pre	0.859566	0.153153	5.61249	1.9944e-08
global gm	physhealth_Pre	~~	physhealth_Pre	1.84357	0.328476	5.61249	1.9944e-08
global gm	global Pre	~~	global Pre	0.443781	0.0790702	5.61249	1.9944e-08
global gm	group	~~	group	0.752834	0	NA	NA
global gm	group	~~	age	-0.029407	0	NA	NA
global gm	group	~~	sex	0.0188964	0	NA	NA
global gm	group	~~	study	0.0634921	0	NA	NA
global gm	group	~~	cpz	-0.270406	0	NA	NA
global gm	group	~~	education_years	0.00299719	0	NA	NA
global gm	age	~~	age	0.992063	0	NA	NA
global gm	age	~~	sex	-0.12299	0	NA	NA
global gm	age	~~	study	-0.0468424	0	NA	NA
global gm	age	~~	cpz	-0.0513002	0	NA	NA
global gm	age	~~	education_years	0.165983	0	NA	NA
global gm	sex	~~	sex	0.210632	0	NA	NA
global gm	sex	~~	study	0.010582	0	NA	NA
global gm	sex	~~	cpz	-0.0198313	0	NA	NA
global gm	sex	~~	education_years	-0.0666471	0	NA	NA
global gm	study	~~	study	0.222222	0	NA	NA
global gm	study	~~	cpz	0.0951995	0	NA	NA
global gm	study	~~	education_years	-0.0494052	0	NA	NA
global gm	cpz	~~	cpz	0.992063	0	NA	NA
global gm	cpz	~~	education_years	0.161705	0	NA	NA
global gm	education_years	~~	education_years	0.992063	0	NA	NA
global wm	panss.pos_Post	~	panss.pos_Pre	0.547439	0.0899471	6.08624	1.15595e-09
global wm	panss.pos_Post	~	panss.neg_Pre	0.197207	0.122049	1.6158	0.106138
global wm	panss.pos_Post	~	vlmt.stm_Pre	0.148215	0.10604	1.39773	0.162194
global wm	panss.pos_Post	~	vlmt.ltm_Pre	-0.116713	0.111035	-1.05114	0.293195
global wm	panss.pos_Post	~	dst.wm_Pre	-0.0714221	0.0777978	-0.918049	0.358593
global wm	panss.pos_Post	~	tmt.mean_Pre	0.016202	0.0805927	0.201035	0.840671
global wm	panss.pos_Post	~	gaf_Pre	0.0746842	0.114407	0.652793	0.51389
global wm	panss.pos_Post	~	physhealth_Pre	0.044243	0.0565925	0.781782	0.434343
global wm	panss.pos_Post	~	global wm_Pre	-0.0641518	0.110523	-0.580438	0.56162
global wm	panss.pos_Post	~	group	-0.0523402	0.0866928	-0.603744	0.546014
global wm	panss.pos_Post	~	age	0.0519994	0.0772704	0.672954	0.500976
global wm	panss.pos_Post	~	sex	0.236257	0.195383	1.2092	0.226587
global wm	panss.pos_Post	~	study	0.0135567	0.221435	0.0612222	0.951182
global wm	panss.pos_Post	~	cpz	0.0713879	0.0772384	0.924254	0.355354
global wm	panss.pos_Post	~	education_years	-0.0896428	0.078501	-1.14193	0.253482
global wm	panss.neg_Post	~	panss.pos_Pre	0.0236582	0.0902192	0.26223	0.793144
global wm	panss.neg_Post	~	panss.neg_Pre	0.655787	0.122419	5.35691	8.46553e-08
global wm	panss.neg_Post	~	vlmt.stm_Pre	0.0217683	0.106361	0.204665	0.837834
global wm	panss.neg_Post	~	vlmt.ltm_Pre	-0.0544904	0.111371	-0.489269	0.624651
global wm	panss.neg_Post	~	dst.wm_Pre	0.0558317	0.0780331	0.715487	0.474308
global wm	panss.neg_Post	~	tmt.mean_Pre	0.00589201	0.0808366	0.0728879	0.941895
global wm	panss.neg_Post	~	gaf_Pre	0.0352716	0.114753	0.307369	0.758562
global wm	panss.neg_Post	~	physhealth_Pre	0.0643531	0.0567637	1.1337	0.25692
global wm	panss.neg_Post	~	global wm_Pre	-0.0656825	0.110858	-0.592494	0.55352
global wm	panss.neg_Post	~	group	0.121283	0.086955	1.39478	0.163082
global wm	panss.neg_Post	~	age	0.0386706	0.0775042	0.498948	0.617816
global wm	panss.neg_Post	~	sex	0.180172	0.195974	0.919364	0.357905
global wm	panss.neg_Post	~	study	0.0697276	0.222105	0.31394	0.753567
global wm	panss.neg_Post	~	cpz	0.193585	0.0774721	2.49877	0.0124625
global wm	panss.neg_Post	~	education_years	-0.152087	0.0787385	-1.93155	0.0534154
global wm	vlmt.stm_Post	~	panss.pos_Pre	-0.114313	0.120131	-0.951571	0.341314
global wm	vlmt.stm_Post	~	panss.neg_Pre	-0.132114	0.163006	-0.810485	0.417661
global wm	vlmt.stm_Post	~	vlmt.stm_Pre	0.278235	0.141624	1.9646	0.0494602
global wm	vlmt.stm_Post	~	vlmt.ltm_Pre	0.441598	0.148296	2.97782	0.00290302
global wm	vlmt.stm_Post	~	dst.wm_Pre	0.16768	0.103905	1.61378	0.106574
global wm	vlmt.stm_Post	~	tmt.mean_Pre	-0.151915	0.107638	-1.41136	0.15814
global wm	vlmt.stm_Post	~	gaf_Pre	0.0618676	0.152799	0.404894	0.685555
global wm	vlmt.stm_Post	~	physhealth_Pre	0.0257612	0.0755835	0.340831	0.733231
global wm	vlmt.stm_Post	~	global wm_Pre	0.0141507	0.147612	0.0958644	0.923628
global wm	vlmt.stm_Post	~	group	0.0528423	0.115785	0.456384	0.648114
global wm	vlmt.stm_Post	~	age	0.0188739	0.1032	0.182886	0.854887
global wm	vlmt.stm_Post	~	sex	0.0812394	0.260949	0.311323	0.755555
global wm	vlmt.stm_Post	~	study	0.386217	0.295743	1.30592	0.191579
global wm	vlmt.stm_Post	~	cpz	0.025359	0.103158	0.245828	0.805815
global wm	vlmt.stm_Post	~	education_years	0.0663249	0.104844	0.632606	0.526991
global wm	vlmt.ltm_Post	~	panss.pos_Pre	-0.044138	0.0902668	-0.488973	0.624861
global wm	vlmt.ltm_Post	~	panss.neg_Pre	-0.0557975	0.122483	-0.455552	0.648712
global wm	vlmt.ltm_Post	~	vlmt.stm_Pre	0.298462	0.106417	2.80466	0.00503703
global wm	vlmt.ltm_Post	~	vlmt.ltm_Pre	0.528866	0.11143	4.74619	2.07287e-06
global wm	vlmt.ltm_Post	~	dst.wm_Pre	0.206189	0.0780743	2.64094	0.0082677
global wm	vlmt.ltm_Post	~	tmt.mean_Pre	-0.138441	0.0808792	-1.71171	0.0869506
global wm	vlmt.ltm_Post	~	gaf_Pre	0.220494	0.114814	1.92044	0.0548017
global wm	vlmt.ltm_Post	~	physhealth_Pre	-0.0373558	0.0567936	-0.657747	0.510701
global wm	vlmt.ltm_Post	~	global wm_Pre	0.165842	0.110916	1.4952	0.134862
global wm	vlmt.ltm_Post	~	group	-0.123009	0.0870009	-1.41388	0.157397
global wm	vlmt.ltm_Post	~	age	-0.0505903	0.077545	-0.652399	0.514144
global wm	vlmt.ltm_Post	~	sex	-0.33001	0.196078	-1.68306	0.0923643
global wm	vlmt.ltm_Post	~	study	0.781467	0.222222	3.51661	0.000437102
global wm	vlmt.ltm_Post	~	cpz	-0.14064	0.0775129	-1.81441	0.0696152
global wm	vlmt.ltm_Post	~	education_years	0.065657	0.07878	0.833422	0.404607
global wm	dst.wm_Post	~	panss.pos_Pre	0.0400546	0.124642	0.321359	0.747939
global wm	dst.wm_Post	~	panss.neg_Pre	0.267368	0.169127	1.58088	0.113906
global wm	dst.wm_Post	~	vlmt.stm_Pre	0.228013	0.146942	1.55172	0.120729
global wm	dst.wm_Post	~	vlmt.ltm_Pre	0.0463006	0.153864	0.30092	0.763476
global wm	dst.wm_Post	~	dst.wm_Pre	0.419909	0.107806	3.89504	9.81826e-05
global wm	dst.wm_Post	~	tmt.mean_Pre	0.152628	0.111679	1.36666	0.171731
global wm	dst.wm_Post	~	gaf_Pre	0.188105	0.158537	1.18651	0.235422
global wm	dst.wm_Post	~	physhealth_Pre	0.156297	0.0784214	1.99303	0.0462577
global wm	dst.wm_Post	~	global wm_Pre	0.18016	0.153154	1.17633	0.239463
global wm	dst.wm_Post	~	group	0.0138597	0.120132	0.115371	0.908151
global wm	dst.wm_Post	~	age	0.0505979	0.107075	0.472545	0.636538
global wm	dst.wm_Post	~	sex	0.14177	0.270747	0.523627	0.600538
global wm	dst.wm_Post	~	study	-0.0225966	0.306847	-0.0736412	0.941296
global wm	dst.wm_Post	~	cpz	0.0117921	0.107031	0.110175	0.91227
global wm	dst.wm_Post	~	education_years	-0.0656188	0.108781	-0.603222	0.546361
global wm	tmt.mean_Post	~	panss.pos_Pre	0.166417	0.0949705	1.7523	0.0797215
global wm	tmt.mean_Post	~	panss.neg_Pre	0.129875	0.128866	1.00783	0.313537
global wm	tmt.mean_Post	~	vlmt.stm_Pre	0.148154	0.111962	1.32326	0.18575
global wm	tmt.mean_Post	~	vlmt.ltm_Pre	0.176893	0.117236	1.50886	0.131334
global wm	tmt.mean_Post	~	dst.wm_Pre	0.0524841	0.0821427	0.638939	0.522863
global wm	tmt.mean_Post	~	tmt.mean_Pre	0.573131	0.0850937	6.7353	1.63596e-11
global wm	tmt.mean_Post	~	gaf_Pre	0.110855	0.120797	0.917702	0.358775
global wm	tmt.mean_Post	~	physhealth_Pre	0.00624338	0.0597531	0.104486	0.916783
global wm	tmt.mean_Post	~	global wm_Pre	0.189154	0.116696	1.62092	0.105035
global wm	tmt.mean_Post	~	group	0.0963705	0.0915344	1.05283	0.292417
global wm	tmt.mean_Post	~	age	-0.0137883	0.0815858	-0.169003	0.865794
global wm	tmt.mean_Post	~	sex	-0.116074	0.206295	-0.562661	0.573666
global wm	tmt.mean_Post	~	study	-0.149348	0.233802	-0.638781	0.522965
global wm	tmt.mean_Post	~	cpz	-0.107146	0.0815521	-1.31383	0.188903
global wm	tmt.mean_Post	~	education_years	-0.0516357	0.0828852	-0.622979	0.533299
global wm	gaf_Post	~	panss.pos_Pre	0.0118131	0.113064	0.104481	0.916788
global wm	gaf_Post	~	panss.neg_Pre	0.0377348	0.153417	0.245962	0.805711
global wm	gaf_Post	~	vlmt.stm_Pre	0.292012	0.133293	2.19076	0.0284692
global wm	gaf_Post	~	vlmt.ltm_Pre	-0.244135	0.139572	-1.74917	0.0802617
global wm	gaf_Post	~	dst.wm_Pre	-0.0094371	0.0977924	-0.0965014	0.923122
global wm	gaf_Post	~	tmt.mean_Pre	0.151805	0.101306	1.49848	0.134008
global wm	gaf_Post	~	gaf_Pre	0.54091	0.143811	3.76126	0.000169059
global wm	gaf_Post	~	physhealth_Pre	0.0019992	0.0711372	0.0281035	0.97758
global wm	gaf_Post	~	global wm_Pre	0.156329	0.138929	1.12525	0.260484
global wm	gaf_Post	~	group	-0.224049	0.108973	-2.05599	0.0397831
global wm	gaf_Post	~	age	0.0367048	0.0971294	0.377896	0.705508
global wm	gaf_Post	~	sex	-0.47761	0.245598	-1.94468	0.0518134
global wm	gaf_Post	~	study	0.119971	0.278345	0.431015	0.666457
global wm	gaf_Post	~	cpz	-0.149166	0.0970892	-1.53638	0.124446
global wm	gaf_Post	~	education_years	0.145343	0.0986763	1.47292	0.140772
global wm	physhealth_Post	~	panss.pos_Pre	-0.241939	0.0975057	-2.48128	0.0130913
global wm	physhealth_Post	~	panss.neg_Pre	0.0883643	0.132306	0.667879	0.504211
global wm	physhealth_Post	~	vlmt.stm_Pre	0.100608	0.114951	0.875225	0.381451
global wm	physhealth_Post	~	vlmt.ltm_Pre	0.0131393	0.120366	0.109161	0.913075
global wm	physhealth_Post	~	dst.wm_Pre	-0.145532	0.0843354	-1.72564	0.084413
global wm	physhealth_Post	~	tmt.mean_Pre	0.0826475	0.0873653	0.946	0.344149
global wm	physhealth_Post	~	gaf_Pre	0.0178212	0.124021	0.143695	0.885741
global wm	physhealth_Post	~	physhealth_Pre	0.709199	0.0613482	11.5602	0
global wm	physhealth_Post	~	global wm_Pre	0.0711411	0.119811	0.593778	0.552661
global wm	physhealth_Post	~	group	0.0671798	0.0939779	0.714846	0.474704
global wm	physhealth_Post	~	age	0.17029	0.0837637	2.03299	0.042054
global wm	physhealth_Post	~	sex	0.0879549	0.211802	0.415269	0.677945
global wm	physhealth_Post	~	study	0.328868	0.240043	1.37004	0.170675
global wm	physhealth_Post	~	cpz	0.0945374	0.0837291	1.12909	0.258861
global wm	physhealth_Post	~	education_years	-0.0980954	0.0850978	-1.15274	0.249018
global wm	global wm_Post	~	panss.pos_Pre	0.0517937	0.0361005	1.43471	0.151371
global wm	global wm_Post	~	panss.neg_Pre	-0.0218833	0.0489849	-0.446736	0.655066
global wm	global wm_Post	~	vlmt.stm_Pre	-0.0517174	0.0425594	-1.21518	0.224296
global wm	global wm_Post	~	vlmt.ltm_Pre	0.0597434	0.0445642	1.34061	0.180046
global wm	global wm_Post	~	dst.wm_Pre	0.0308349	0.0312244	0.987526	0.323385
global wm	global wm_Post	~	tmt.mean_Pre	0.0335702	0.0323461	1.03784	0.299344
global wm	global wm_Post	~	gaf_Pre	-0.0516709	0.0459177	-1.12529	0.260464
global wm	global wm_Post	~	physhealth_Pre	-0.0141559	0.0227136	-0.623234	0.533131
global wm	global wm_Post	~	global wm_Pre	0.945013	0.0443588	21.3038	0
global wm	global wm_Post	~	group	0.0122907	0.0347944	0.353237	0.723911
global wm	global wm_Post	~	age	-0.00869371	0.0310127	-0.280328	0.779226
global wm	global wm_Post	~	sex	0.0176105	0.0784177	0.224573	0.822311
global wm	global wm_Post	~	study	-0.0967609	0.0888736	-1.08875	0.276265
global wm	global wm_Post	~	cpz	-0.0414359	0.0309999	-1.33665	0.181337
global wm	global wm_Post	~	education_years	-0.0430605	0.0315066	-1.36671	0.171715
global wm	panss.pos_Pre	~	group	0.0997567	0.159323	0.626129	0.53123
global wm	panss.pos_Pre	~	age	0.130257	0.134323	0.969729	0.332181
global wm	panss.pos_Pre	~	sex	-0.177344	0.289004	-0.613639	0.539454
global wm	panss.pos_Pre	~	study	0.557717	0.286919	1.94382	0.0519177
global wm	panss.pos_Pre	~	cpz	0.209967	0.142865	1.46968	0.141647
global wm	panss.pos_Pre	~	education_years	-0.0356324	0.133602	-0.266706	0.789695
global wm	panss.neg_Pre	~	group	0.037399	0.143426	0.260755	0.794282
global wm	panss.neg_Pre	~	age	-0.0223389	0.120921	-0.18474	0.853433
global wm	panss.neg_Pre	~	sex	-0.321311	0.260168	-1.23501	0.216827
global wm	panss.neg_Pre	~	study	1.00096	0.258291	3.87532	0.000106483
global wm	panss.neg_Pre	~	cpz	0.0934841	0.12861	0.726878	0.467301
global wm	panss.neg_Pre	~	education_years	-0.0784082	0.120271	-0.651928	0.514447
global wm	vlmt.stm_Pre	~	group	-0.199572	0.139954	-1.42598	0.153873
global wm	vlmt.stm_Pre	~	age	-0.277762	0.117993	-2.35405	0.0185699
global wm	vlmt.stm_Pre	~	sex	-0.101631	0.25387	-0.400326	0.688916
global wm	vlmt.stm_Pre	~	study	0.0614998	0.252038	0.24401	0.807223
global wm	vlmt.stm_Pre	~	cpz	-0.11577	0.125497	-0.922493	0.356271
global wm	vlmt.stm_Pre	~	education_years	0.268393	0.11736	2.28693	0.0221998
global wm	vlmt.ltm_Pre	~	group	-0.10266	0.138996	-0.738581	0.460161
global wm	vlmt.ltm_Pre	~	age	-0.26568	0.117185	-2.26718	0.0233794
global wm	vlmt.ltm_Pre	~	sex	-0.265309	0.252132	-1.05226	0.292679
global wm	vlmt.ltm_Pre	~	study	0.327088	0.250312	1.30672	0.191308
global wm	vlmt.ltm_Pre	~	cpz	-0.0310199	0.124638	-0.24888	0.803453
global wm	vlmt.ltm_Pre	~	education_years	0.121651	0.116556	1.04371	0.296619
global wm	dst.wm_Pre	~	group	-0.0470716	0.152139	-0.309399	0.757018
global wm	dst.wm_Pre	~	age	-0.0964598	0.128266	-0.752029	0.452033
global wm	dst.wm_Pre	~	sex	0.159866	0.275973	0.579281	0.5624
global wm	dst.wm_Pre	~	study	0.0960111	0.273981	0.35043	0.726016
global wm	dst.wm_Pre	~	cpz	-0.0333449	0.136423	-0.244423	0.806903
global wm	dst.wm_Pre	~	education_years	0.169076	0.127577	1.32528	0.185078
global wm	tmt.mean_Pre	~	group	-0.215643	0.147513	-1.46186	0.143779
global wm	tmt.mean_Pre	~	age	-0.280982	0.124366	-2.25932	0.0238636
global wm	tmt.mean_Pre	~	sex	0.0564521	0.267581	0.210972	0.832909
global wm	tmt.mean_Pre	~	study	-0.156633	0.26565	-0.58962	0.555445
global wm	tmt.mean_Pre	~	cpz	0.0354077	0.132275	0.267683	0.788944
global wm	tmt.mean_Pre	~	education_years	0.307732	0.123698	2.48777	0.0128548
global wm	gaf_Pre	~	group	0.11057	0.146718	0.753622	0.451076
global wm	gaf_Pre	~	age	-0.027259	0.123696	-0.22037	0.825583
global wm	gaf_Pre	~	sex	-0.157242	0.266141	-0.590823	0.554639
global wm	gaf_Pre	~	study	-0.442278	0.26422	-1.6739	0.09415
global wm	gaf_Pre	~	cpz	-0.139058	0.131563	-1.05697	0.290526
global wm	gaf_Pre	~	education_years	-0.106536	0.123032	-0.86592	0.386534
global wm	physhealth_Pre	~	group	0.10475	0.214869	0.487507	0.625899
global wm	physhealth_Pre	~	age	-0.311853	0.181153	-1.72149	0.0851627
global wm	physhealth_Pre	~	sex	-0.201697	0.389763	-0.517487	0.604816
global wm	physhealth_Pre	~	study	-0.0171179	0.38695	-0.0442379	0.964715
global wm	physhealth_Pre	~	cpz	-0.18644	0.192674	-0.967644	0.333222
global wm	physhealth_Pre	~	education_years	0.310773	0.180181	1.72478	0.0845663
global wm	global wm_Pre	~	group	-0.0277103	0.10312	-0.26872	0.788145
global wm	global wm_Pre	~	age	-0.146719	0.0869389	-1.68761	0.0914859
global wm	global wm_Pre	~	sex	0.99327	0.187055	5.31005	1.09594e-07
global wm	global wm_Pre	~	study	-1.20792	0.185705	-6.50451	7.7945e-11
global wm	global wm_Pre	~	cpz	-0.0810604	0.0924677	-0.876635	0.380685
global wm	global wm_Pre	~	education_years	0.0676932	0.0864721	0.782833	0.433725
global wm	panss.pos_Post	~~	panss.neg_Post	0.144188	0.0385791	3.73746	0.000185891
global wm	panss.pos_Post	~~	vlmt.stm_Post	-0.0305219	0.0454813	-0.671086	0.502166
global wm	panss.pos_Post	~~	vlmt.ltm_Post	0.0850311	0.0356978	2.38197	0.0172202
global wm	panss.pos_Post	~~	dst.wm_Post	0.0689638	0.047816	1.44227	0.149225
global wm	panss.pos_Post	~~	tmt.mean_Post	-0.0641882	0.0367282	-1.74765	0.0805241
global wm	panss.pos_Post	~~	gaf_Post	-0.116906	0.045124	-2.59077	0.00957604
global wm	panss.pos_Post	~~	physhealth_Post	0.0548287	0.0374262	1.46498	0.142926
global wm	panss.pos_Post	~~	global wm_Post	-0.0289444	0.0140984	-2.05303	0.0400702
global wm	panss.neg_Post	~~	vlmt.stm_Post	-0.0276472	0.0455888	-0.606446	0.544218
global wm	panss.neg_Post	~~	vlmt.ltm_Post	0.00579161	0.0341632	0.169528	0.865382
global wm	panss.neg_Post	~~	dst.wm_Post	-0.00459719	0.0471658	-0.0974687	0.922354
global wm	panss.neg_Post	~~	tmt.mean_Post	-0.0136986	0.0359767	-0.380763	0.703379
global wm	panss.neg_Post	~~	gaf_Post	-0.151586	0.0468508	-3.2355	0.00121428
global wm	panss.neg_Post	~~	physhealth_Post	-0.00476816	0.0368994	-0.129221	0.897183
global wm	panss.neg_Post	~~	global wm_Post	-0.0101115	0.0137191	-0.737036	0.4611
global wm	vlmt.stm_Post	~~	vlmt.ltm_Post	0.135474	0.0485768	2.78887	0.00528925
global wm	vlmt.stm_Post	~~	dst.wm_Post	0.0169894	0.0628352	0.270381	0.786868
global wm	vlmt.stm_Post	~~	tmt.mean_Post	0.0210331	0.0479227	0.438896	0.660737
global wm	vlmt.stm_Post	~~	gaf_Post	0.0115223	0.0569841	0.202202	0.839759
global wm	vlmt.stm_Post	~~	physhealth_Post	-0.0224558	0.0492081	-0.456344	0.648143
global wm	vlmt.stm_Post	~~	global wm_Post	0.0101135	0.0182333	0.554674	0.579117
global wm	vlmt.ltm_Post	~~	dst.wm_Post	0.0285822	0.0473243	0.603964	0.545868
global wm	vlmt.ltm_Post	~~	tmt.mean_Post	-0.0438372	0.0363759	-1.20512	0.228159
global wm	vlmt.ltm_Post	~~	gaf_Post	0.0575606	0.0434141	1.32585	0.184889
global wm	vlmt.ltm_Post	~~	physhealth_Post	-0.0194773	0.0369954	-0.52648	0.598555
global wm	vlmt.ltm_Post	~~	global wm_Post	0.00979816	0.0137227	0.714013	0.475219
global wm	dst.wm_Post	~~	tmt.mean_Post	0.0421357	0.049929	0.843913	0.398718
global wm	dst.wm_Post	~~	gaf_Post	-0.0142252	0.0591317	-0.240568	0.80989
global wm	dst.wm_Post	~~	physhealth_Post	0.0528761	0.0514048	1.02862	0.303657
global wm	dst.wm_Post	~~	global wm_Post	0.006308	0.0188883	0.333963	0.738408
global wm	tmt.mean_Post	~~	gaf_Post	0.122777	0.0476171	2.57842	0.00992538
global wm	tmt.mean_Post	~~	physhealth_Post	0.011939	0.0388666	0.307179	0.758707
global wm	tmt.mean_Post	~~	global wm_Post	0.0281402	0.0148098	1.90011	0.0574193
global wm	gaf_Post	~~	physhealth_Post	-0.144079	0.0496724	-2.90059	0.00372464
global wm	gaf_Post	~~	global wm_Post	0.0376138	0.0177625	2.11759	0.0342097
global wm	physhealth_Post	~~	global wm_Post	-0.00664382	0.0147868	-0.449309	0.653209
global wm	panss.pos_Pre	~~	panss.neg_Pre	0.539992	0.133582	4.0424	5.29074e-05
global wm	panss.pos_Pre	~~	vlmt.stm_Pre	-0.0240279	0.112217	-0.214119	0.830454
global wm	panss.pos_Pre	~~	vlmt.ltm_Pre	-0.0449146	0.111552	-0.402632	0.687219
global wm	panss.pos_Pre	~~	dst.wm_Pre	-0.163174	0.123664	-1.3195	0.187003
global wm	panss.pos_Pre	~~	tmt.mean_Pre	-0.284155	0.123536	-2.30017	0.0214384
global wm	panss.pos_Pre	~~	gaf_Pre	-0.458229	0.131005	-3.49779	0.000469132
global wm	panss.pos_Pre	~~	physhealth_Pre	-0.47234	0.182215	-2.59221	0.00953603
global wm	panss.pos_Pre	~~	global wm_Pre	-0.12481	0.0841357	-1.48344	0.137959
global wm	panss.neg_Pre	~~	vlmt.stm_Pre	-0.10765	0.101891	-1.05652	0.29073
global wm	panss.neg_Pre	~~	vlmt.ltm_Pre	-0.122797	0.101479	-1.21007	0.226251
global wm	panss.neg_Pre	~~	dst.wm_Pre	0.0115801	0.109786	0.105479	0.915996
global wm	panss.neg_Pre	~~	tmt.mean_Pre	-0.20482	0.109522	-1.87014	0.0614648
global wm	panss.neg_Pre	~~	gaf_Pre	-0.610139	0.13083	-4.66361	3.10715e-06
global wm	panss.neg_Pre	~~	physhealth_Pre	-0.506547	0.167661	-3.02126	0.00251721
global wm	panss.neg_Pre	~~	global wm_Pre	-0.00248416	0.074407	-0.0333861	0.973367
global wm	vlmt.stm_Pre	~~	vlmt.ltm_Pre	0.498994	0.116318	4.28992	1.78734e-05
global wm	vlmt.stm_Pre	~~	dst.wm_Pre	0.306394	0.113862	2.69093	0.00712532
global wm	vlmt.stm_Pre	~~	tmt.mean_Pre	0.208543	0.107133	1.94658	0.051585
global wm	vlmt.stm_Pre	~~	gaf_Pre	0.108461	0.104202	1.04087	0.297936
global wm	vlmt.stm_Pre	~~	physhealth_Pre	0.187289	0.153115	1.22319	0.221259
global wm	vlmt.stm_Pre	~~	global wm_Pre	-0.0576897	0.0729679	-0.790617	0.429167
global wm	vlmt.ltm_Pre	~~	dst.wm_Pre	0.206525	0.109521	1.88572	0.0593333
global wm	vlmt.ltm_Pre	~~	tmt.mean_Pre	0.174612	0.10547	1.65556	0.0978105
global wm	vlmt.ltm_Pre	~~	gaf_Pre	0.284349	0.10867	2.61663	0.00888017
global wm	vlmt.ltm_Pre	~~	physhealth_Pre	0.335603	0.156086	2.15011	0.0315464
global wm	vlmt.ltm_Pre	~~	global wm_Pre	0.0182212	0.0721445	0.252566	0.800604
global wm	dst.wm_Pre	~~	tmt.mean_Pre	0.159707	0.114683	1.3926	0.163741
global wm	dst.wm_Pre	~~	gaf_Pre	0.0261574	0.112344	0.232832	0.815892
global wm	dst.wm_Pre	~~	physhealth_Pre	0.0475881	0.164567	0.289172	0.77245
global wm	dst.wm_Pre	~~	global wm_Pre	-0.0965291	0.0798577	-1.20876	0.226753
global wm	tmt.mean_Pre	~~	gaf_Pre	0.22495	0.112509	1.99939	0.0455664
global wm	tmt.mean_Pre	~~	physhealth_Pre	0.00900601	0.159461	0.0564778	0.954961
global wm	tmt.mean_Pre	~~	global wm_Pre	0.131066	0.0782877	1.67415	0.0941004
global wm	gaf_Pre	~~	physhealth_Pre	0.445437	0.168235	2.64771	0.00810379
global wm	gaf_Pre	~~	global wm_Pre	0.0085754	0.076122	0.112653	0.910305
global wm	physhealth_Pre	~~	global wm_Pre	0.0906828	0.112054	0.809282	0.418353
global wm	panss.pos_Post	~~	panss.pos_Post	0.269325	0.0479868	5.61249	1.9944e-08
global wm	panss.neg_Post	~~	panss.neg_Post	0.270957	0.0482776	5.61249	1.9944e-08
global wm	vlmt.stm_Post	~~	vlmt.stm_Post	0.480412	0.0855969	5.61249	1.9944e-08
global wm	vlmt.ltm_Post	~~	vlmt.ltm_Post	0.271243	0.0483285	5.61249	1.9944e-08
global wm	dst.wm_Post	~~	dst.wm_Post	0.517165	0.0921454	5.61249	1.9944e-08
global wm	tmt.mean_Post	~~	tmt.mean_Post	0.300248	0.0534965	5.61249	1.9944e-08
global wm	gaf_Post	~~	gaf_Post	0.425552	0.0758224	5.61249	1.9944e-08
global wm	physhealth_Post	~~	physhealth_Post	0.316492	0.0563907	5.61249	1.9944e-08
global wm	global wm_Post	~~	global wm_Post	0.0433841	0.00772992	5.61249	1.9944e-08
global wm	panss.pos_Pre	~~	panss.pos_Pre	1.0136	0.180597	5.61249	1.9944e-08
global wm	panss.neg_Pre	~~	panss.neg_Pre	0.821422	0.146356	5.61249	1.9944e-08
global wm	vlmt.stm_Pre	~~	vlmt.stm_Pre	0.782131	0.139356	5.61249	1.9944e-08
global wm	vlmt.ltm_Pre	~~	vlmt.ltm_Pre	0.771459	0.137454	5.61249	1.9944e-08
global wm	dst.wm_Pre	~~	dst.wm_Pre	0.924249	0.164677	5.61249	1.9944e-08
global wm	tmt.mean_Pre	~~	tmt.mean_Pre	0.868898	0.154815	5.61249	1.9944e-08
global wm	gaf_Pre	~~	gaf_Pre	0.859566	0.153153	5.61249	1.9944e-08
global wm	physhealth_Pre	~~	physhealth_Pre	1.84357	0.328476	5.61249	1.9944e-08
global wm	global wm_Pre	~~	global wm_Pre	0.424614	0.0756552	5.61249	1.9944e-08
global wm	group	~~	group	0.752834	0	NA	NA
global wm	group	~~	age	-0.029407	0	NA	NA
global wm	group	~~	sex	0.0188964	0	NA	NA
global wm	group	~~	study	0.0634921	0	NA	NA
global wm	group	~~	cpz	-0.270406	0	NA	NA
global wm	group	~~	education_years	0.00299719	0	NA	NA
global wm	age	~~	age	0.992063	0	NA	NA
global wm	age	~~	sex	-0.12299	0	NA	NA
global wm	age	~~	study	-0.0468424	0	NA	NA
global wm	age	~~	cpz	-0.0513002	0	NA	NA
global wm	age	~~	education_years	0.165983	0	NA	NA
global wm	sex	~~	sex	0.210632	0	NA	NA
global wm	sex	~~	study	0.010582	0	NA	NA
global wm	sex	~~	cpz	-0.0198313	0	NA	NA
global wm	sex	~~	education_years	-0.0666471	0	NA	NA
global wm	study	~~	study	0.222222	0	NA	NA
global wm	study	~~	cpz	0.0951995	0	NA	NA
global wm	study	~~	education_years	-0.0494052	0	NA	NA
global wm	cpz	~~	cpz	0.992063	0	NA	NA
global wm	cpz	~~	education_years	0.161705	0	NA	NA
global wm	education_years	~~	education_years	0.992063	0	NA	NA
AccL	panss.pos_Post	~	panss.pos_Pre	0.577822	0.0860666	6.71366	1.89806e-11
AccL	panss.pos_Post	~	panss.neg_Pre	0.158378	0.119204	1.32863	0.183968
AccL	panss.pos_Post	~	vlmt.stm_Pre	0.177564	0.102981	1.72423	0.0846659
AccL	panss.pos_Post	~	vlmt.ltm_Pre	-0.131319	0.107391	-1.22281	0.2214
AccL	panss.pos_Post	~	dst.wm_Pre	-0.0624345	0.0739943	-0.843775	0.398795
AccL	panss.pos_Post	~	tmt.mean_Pre	0.00439689	0.0761558	0.0577355	0.953959
AccL	panss.pos_Post	~	gaf_Pre	0.0541477	0.111964	0.483617	0.628658
AccL	panss.pos_Post	~	physhealth_Pre	0.0658881	0.0564177	1.16786	0.242862
AccL	panss.pos_Post	~	AccL_Pre	-0.189692	0.0993445	-1.90944	0.0562053
AccL	panss.pos_Post	~	group	-0.0559796	0.0845245	-0.662289	0.507786
AccL	panss.pos_Post	~	age	-0.0756763	0.102061	-0.74148	0.458403
AccL	panss.pos_Post	~	sex	0.0676159	0.163366	0.413893	0.678952
AccL	panss.pos_Post	~	study	0.0317392	0.170325	0.186345	0.852174
AccL	panss.pos_Post	~	cpz	0.0463976	0.0764439	0.606949	0.543884
AccL	panss.pos_Post	~	education_years	-0.0670494	0.0775338	-0.864777	0.387161
AccL	panss.neg_Post	~	panss.pos_Pre	0.0394327	0.0886949	0.444588	0.656618
AccL	panss.neg_Post	~	panss.neg_Pre	0.640821	0.122844	5.21656	1.8228e-07
AccL	panss.neg_Post	~	vlmt.stm_Pre	0.0347663	0.106126	0.327594	0.743218
AccL	panss.neg_Post	~	vlmt.ltm_Pre	-0.0643084	0.110671	-0.58108	0.561187
AccL	panss.neg_Post	~	dst.wm_Pre	0.0657863	0.0762539	0.862727	0.388288
AccL	panss.neg_Post	~	tmt.mean_Pre	-0.00594557	0.0784814	-0.0757577	0.939612
AccL	panss.neg_Post	~	gaf_Pre	0.0356561	0.115383	0.309023	0.757304
AccL	panss.neg_Post	~	physhealth_Pre	0.0660652	0.0581405	1.1363	0.25583
AccL	panss.neg_Post	~	AccL_Pre	-0.0395269	0.102378	-0.386087	0.699432
AccL	panss.neg_Post	~	group	0.120103	0.0871057	1.37882	0.16795
AccL	panss.neg_Post	~	age	0.0158692	0.105178	0.150879	0.880071
AccL	panss.neg_Post	~	sex	0.090843	0.168354	0.539594	0.589477
AccL	panss.neg_Post	~	study	0.139885	0.175526	0.796947	0.425482
AccL	panss.neg_Post	~	cpz	0.192593	0.0787783	2.44475	0.0144954
AccL	panss.neg_Post	~	education_years	-0.14926	0.0799015	-1.86806	0.0617543
AccL	vlmt.stm_Post	~	panss.pos_Pre	-0.105883	0.117299	-0.902673	0.3667
AccL	vlmt.stm_Post	~	panss.neg_Pre	-0.148015	0.162461	-0.911076	0.362256
AccL	vlmt.stm_Post	~	vlmt.stm_Pre	0.288589	0.140352	2.05618	0.0397656
AccL	vlmt.stm_Post	~	vlmt.ltm_Pre	0.43975	0.146362	3.00453	0.0026599
AccL	vlmt.stm_Post	~	dst.wm_Pre	0.164955	0.100846	1.6357	0.101902
AccL	vlmt.stm_Post	~	tmt.mean_Pre	-0.149557	0.103792	-1.44093	0.149605
AccL	vlmt.stm_Post	~	gaf_Pre	0.0452671	0.152595	0.296649	0.766735
AccL	vlmt.stm_Post	~	physhealth_Pre	0.0411684	0.0768912	0.535411	0.592366
AccL	vlmt.stm_Post	~	AccL_Pre	-0.110823	0.135396	-0.81851	0.413066
AccL	vlmt.stm_Post	~	group	0.0511321	0.115198	0.443864	0.657141
AccL	vlmt.stm_Post	~	age	-0.0594703	0.139098	-0.427542	0.668985
AccL	vlmt.stm_Post	~	sex	0.036194	0.222649	0.16256	0.870865
AccL	vlmt.stm_Post	~	study	0.33134	0.232135	1.42736	0.153476
AccL	vlmt.stm_Post	~	cpz	0.00659883	0.104185	0.0633378	0.949498
AccL	vlmt.stm_Post	~	education_years	0.081381	0.10567	0.770142	0.441216
AccL	vlmt.ltm_Post	~	panss.pos_Pre	-0.072588	0.0901435	-0.805249	0.420676
AccL	vlmt.ltm_Post	~	panss.neg_Pre	-0.0364091	0.12485	-0.291622	0.770575
AccL	vlmt.ltm_Post	~	vlmt.stm_Pre	0.278297	0.107859	2.58019	0.00987462
AccL	vlmt.ltm_Post	~	vlmt.ltm_Pre	0.549843	0.112478	4.88845	1.01635e-06
AccL	vlmt.ltm_Post	~	dst.wm_Pre	0.180496	0.0774994	2.329	0.019859
AccL	vlmt.ltm_Post	~	tmt.mean_Pre	-0.108738	0.0797632	-1.36326	0.172802
AccL	vlmt.ltm_Post	~	gaf_Pre	0.203633	0.117268	1.73648	0.0824785
AccL	vlmt.ltm_Post	~	physhealth_Pre	-0.0265026	0.0590901	-0.448511	0.653785
AccL	vlmt.ltm_Post	~	AccL_Pre	-0.0149989	0.10405	-0.144151	0.885381
AccL	vlmt.ltm_Post	~	group	-0.121919	0.0885284	-1.37718	0.168458
AccL	vlmt.ltm_Post	~	age	-0.0731098	0.106896	-0.683935	0.494016
AccL	vlmt.ltm_Post	~	sex	-0.166309	0.171104	-0.971977	0.331062
AccL	vlmt.ltm_Post	~	study	0.566076	0.178393	3.17319	0.00150773
AccL	vlmt.ltm_Post	~	cpz	-0.156388	0.080065	-1.95326	0.0507884
AccL	vlmt.ltm_Post	~	education_years	0.0735892	0.0812065	0.906199	0.364831
AccL	dst.wm_Post	~	panss.pos_Pre	-0.00685664	0.122657	-0.0559009	0.955421
AccL	dst.wm_Post	~	panss.neg_Pre	0.314307	0.169882	1.85015	0.0642915
AccL	dst.wm_Post	~	vlmt.stm_Pre	0.188309	0.146763	1.28308	0.199463
AccL	dst.wm_Post	~	vlmt.ltm_Pre	0.0744511	0.153047	0.486458	0.626643
AccL	dst.wm_Post	~	dst.wm_Pre	0.392783	0.105452	3.72474	0.000195514
AccL	dst.wm_Post	~	tmt.mean_Pre	0.185156	0.108533	1.70599	0.0880094
AccL	dst.wm_Post	~	gaf_Pre	0.192138	0.159565	1.20414	0.228535
AccL	dst.wm_Post	~	physhealth_Pre	0.146741	0.0804031	1.82507	0.0679911
AccL	dst.wm_Post	~	AccL_Pre	0.145178	0.14158	1.02542	0.305167
AccL	dst.wm_Post	~	group	0.0177013	0.120459	0.146948	0.883173
AccL	dst.wm_Post	~	age	0.138785	0.145452	0.954169	0.339998
AccL	dst.wm_Post	~	sex	0.406593	0.232819	1.74639	0.0807427
AccL	dst.wm_Post	~	study	-0.202784	0.242737	-0.835403	0.403491
AccL	dst.wm_Post	~	cpz	0.0203572	0.108943	0.186861	0.85177
AccL	dst.wm_Post	~	education_years	-0.0781976	0.110497	-0.707693	0.479136
AccL	tmt.mean_Post	~	panss.pos_Pre	0.141656	0.0945781	1.49776	0.134194
AccL	tmt.mean_Post	~	panss.neg_Pre	0.139559	0.130992	1.0654	0.286695
AccL	tmt.mean_Post	~	vlmt.stm_Pre	0.133704	0.113165	1.18149	0.237407
AccL	tmt.mean_Post	~	vlmt.ltm_Pre	0.198244	0.118011	1.67987	0.0929823
AccL	tmt.mean_Post	~	dst.wm_Pre	0.022802	0.0813119	0.280426	0.779151
AccL	tmt.mean_Post	~	tmt.mean_Pre	0.606886	0.0836871	7.25184	4.11227e-13
AccL	tmt.mean_Post	~	gaf_Pre	0.0808898	0.123037	0.657445	0.510895
AccL	tmt.mean_Post	~	physhealth_Pre	0.0288755	0.061997	0.465757	0.64139
AccL	tmt.mean_Post	~	AccL_Pre	-0.0946681	0.109169	-0.86717	0.385849
AccL	tmt.mean_Post	~	group	0.0963365	0.0928835	1.03718	0.299654
AccL	tmt.mean_Post	~	age	-0.0935837	0.112154	-0.834418	0.404046
AccL	tmt.mean_Post	~	sex	0.0288541	0.179521	0.160728	0.872308
AccL	tmt.mean_Post	~	study	-0.420859	0.187169	-2.24855	0.0245412
AccL	tmt.mean_Post	~	cpz	-0.137439	0.0840037	-1.63611	0.101817
AccL	tmt.mean_Post	~	education_years	-0.0324074	0.0852014	-0.380363	0.703676
AccL	gaf_Post	~	panss.pos_Pre	-0.0422142	0.108423	-0.389345	0.697021
AccL	gaf_Post	~	panss.neg_Pre	0.100003	0.150168	0.665941	0.505449
AccL	gaf_Post	~	vlmt.stm_Pre	0.242747	0.129732	1.87114	0.0613253
AccL	gaf_Post	~	vlmt.ltm_Pre	-0.215245	0.135287	-1.59102	0.111605
AccL	gaf_Post	~	dst.wm_Pre	-0.0323208	0.0932153	-0.346733	0.728792
AccL	gaf_Post	~	tmt.mean_Pre	0.180247	0.0959382	1.87878	0.0602741
AccL	gaf_Post	~	gaf_Pre	0.563012	0.141048	3.99163	6.56209e-05
AccL	gaf_Post	~	physhealth_Pre	-0.024059	0.0710728	-0.338512	0.734977
AccL	gaf_Post	~	AccL_Pre	0.260371	0.12515	2.08047	0.0374829
AccL	gaf_Post	~	group	-0.218503	0.106481	-2.05204	0.0401656
AccL	gaf_Post	~	age	0.206989	0.128573	1.6099	0.10742
AccL	gaf_Post	~	sex	-0.175414	0.205802	-0.852346	0.394022
AccL	gaf_Post	~	study	0.0083981	0.214569	0.0391394	0.968779
AccL	gaf_Post	~	cpz	-0.120365	0.0963011	-1.24989	0.211341
AccL	gaf_Post	~	education_years	0.116786	0.0976741	1.19567	0.231826
AccL	physhealth_Post	~	panss.pos_Pre	-0.227325	0.0910862	-2.49572	0.0125703
AccL	physhealth_Post	~	panss.neg_Pre	0.0533224	0.126156	0.422671	0.672535
AccL	physhealth_Post	~	vlmt.stm_Pre	0.12178	0.108987	1.11738	0.263832
AccL	physhealth_Post	~	vlmt.ltm_Pre	0.0131537	0.113654	0.115734	0.907863
AccL	physhealth_Post	~	dst.wm_Pre	-0.15787	0.0783098	-2.01597	0.0438033
AccL	physhealth_Post	~	tmt.mean_Pre	0.0949538	0.0805973	1.17813	0.238746
AccL	physhealth_Post	~	gaf_Pre	-0.0268597	0.118494	-0.226676	0.820676
AccL	physhealth_Post	~	physhealth_Pre	0.749621	0.0597081	12.5548	0
AccL	physhealth_Post	~	AccL_Pre	-0.276994	0.105138	-2.63456	0.00842458
AccL	physhealth_Post	~	group	0.0631936	0.0894542	0.706435	0.479918
AccL	physhealth_Post	~	age	-0.0281261	0.108014	-0.260394	0.79456
AccL	physhealth_Post	~	sex	0.0124204	0.172893	0.0718387	0.94273
AccL	physhealth_Post	~	study	0.146325	0.180259	0.811748	0.416936
AccL	physhealth_Post	~	cpz	0.0447651	0.0809023	0.553323	0.580042
AccL	physhealth_Post	~	education_years	-0.0591774	0.0820557	-0.721186	0.470795
AccL	AccL_Post	~	panss.pos_Pre	-0.0464876	0.0394911	-1.17717	0.239129
AccL	AccL_Post	~	panss.neg_Pre	0.0813193	0.0546958	1.48676	0.137079
AccL	AccL_Post	~	vlmt.stm_Pre	0.0920717	0.0472522	1.94851	0.0513534
AccL	AccL_Post	~	vlmt.ltm_Pre	-0.0788865	0.0492757	-1.60092	0.109394
AccL	AccL_Post	~	dst.wm_Pre	0.0459162	0.0339518	1.35239	0.17625
AccL	AccL_Post	~	tmt.mean_Pre	-0.0371673	0.0349436	-1.06364	0.287493
AccL	AccL_Post	~	gaf_Pre	0.059786	0.051374	1.16374	0.244529
AccL	AccL_Post	~	physhealth_Pre	0.00379028	0.0258869	0.146417	0.883592
AccL	AccL_Post	~	AccL_Pre	0.905092	0.0455836	19.8557	0
AccL	AccL_Post	~	group	-0.035441	0.0387835	-0.913815	0.360814
AccL	AccL_Post	~	age	-0.0662728	0.0468301	-1.41518	0.157017
AccL	AccL_Post	~	sex	-0.0315155	0.0749592	-0.420435	0.674168
AccL	AccL_Post	~	study	-0.0383861	0.0781526	-0.491169	0.623307
AccL	AccL_Post	~	cpz	0.00582917	0.0350758	0.166188	0.868009
AccL	AccL_Post	~	education_years	-0.0523313	0.0355759	-1.47098	0.141297
AccL	panss.pos_Pre	~	group	0.0997567	0.159323	0.626129	0.53123
AccL	panss.pos_Pre	~	age	0.130257	0.134323	0.969729	0.332181
AccL	panss.pos_Pre	~	sex	-0.177344	0.289004	-0.613639	0.539454
AccL	panss.pos_Pre	~	study	0.557717	0.286919	1.94382	0.0519177
AccL	panss.pos_Pre	~	cpz	0.209967	0.142865	1.46968	0.141647
AccL	panss.pos_Pre	~	education_years	-0.0356324	0.133602	-0.266706	0.789695
AccL	panss.neg_Pre	~	group	0.037399	0.143426	0.260755	0.794282
AccL	panss.neg_Pre	~	age	-0.0223389	0.120921	-0.18474	0.853433
AccL	panss.neg_Pre	~	sex	-0.321311	0.260168	-1.23501	0.216827
AccL	panss.neg_Pre	~	study	1.00096	0.258291	3.87532	0.000106483
AccL	panss.neg_Pre	~	cpz	0.0934841	0.12861	0.726878	0.467301
AccL	panss.neg_Pre	~	education_years	-0.0784082	0.120271	-0.651928	0.514447
AccL	vlmt.stm_Pre	~	group	-0.199572	0.139954	-1.42598	0.153873
AccL	vlmt.stm_Pre	~	age	-0.277762	0.117993	-2.35405	0.0185699
AccL	vlmt.stm_Pre	~	sex	-0.101631	0.25387	-0.400326	0.688916
AccL	vlmt.stm_Pre	~	study	0.0614998	0.252038	0.24401	0.807223
AccL	vlmt.stm_Pre	~	cpz	-0.11577	0.125497	-0.922494	0.356271
AccL	vlmt.stm_Pre	~	education_years	0.268393	0.11736	2.28693	0.0221998
AccL	vlmt.ltm_Pre	~	group	-0.10266	0.138996	-0.738581	0.460161
AccL	vlmt.ltm_Pre	~	age	-0.26568	0.117185	-2.26718	0.0233794
AccL	vlmt.ltm_Pre	~	sex	-0.265309	0.252132	-1.05226	0.292679
AccL	vlmt.ltm_Pre	~	study	0.327088	0.250312	1.30672	0.191308
AccL	vlmt.ltm_Pre	~	cpz	-0.0310199	0.124638	-0.24888	0.803453
AccL	vlmt.ltm_Pre	~	education_years	0.121651	0.116556	1.04371	0.296619
AccL	dst.wm_Pre	~	group	-0.0470716	0.152139	-0.309399	0.757018
AccL	dst.wm_Pre	~	age	-0.0964598	0.128266	-0.752029	0.452033
AccL	dst.wm_Pre	~	sex	0.159866	0.275973	0.579281	0.5624
AccL	dst.wm_Pre	~	study	0.0960111	0.273981	0.35043	0.726016
AccL	dst.wm_Pre	~	cpz	-0.0333449	0.136423	-0.244423	0.806903
AccL	dst.wm_Pre	~	education_years	0.169076	0.127577	1.32528	0.185078
AccL	tmt.mean_Pre	~	group	-0.215643	0.147513	-1.46186	0.143779
AccL	tmt.mean_Pre	~	age	-0.280982	0.124366	-2.25932	0.0238636
AccL	tmt.mean_Pre	~	sex	0.0564521	0.267581	0.210972	0.832909
AccL	tmt.mean_Pre	~	study	-0.156633	0.26565	-0.58962	0.555445
AccL	tmt.mean_Pre	~	cpz	0.0354077	0.132275	0.267683	0.788944
AccL	tmt.mean_Pre	~	education_years	0.307732	0.123698	2.48777	0.0128548
AccL	gaf_Pre	~	group	0.11057	0.146718	0.753622	0.451076
AccL	gaf_Pre	~	age	-0.027259	0.123696	-0.22037	0.825583
AccL	gaf_Pre	~	sex	-0.157242	0.266141	-0.590823	0.554639
AccL	gaf_Pre	~	study	-0.442278	0.26422	-1.6739	0.09415
AccL	gaf_Pre	~	cpz	-0.139058	0.131563	-1.05697	0.290526
AccL	gaf_Pre	~	education_years	-0.106536	0.123032	-0.86592	0.386534
AccL	physhealth_Pre	~	group	0.10475	0.214869	0.487507	0.625899
AccL	physhealth_Pre	~	age	-0.311853	0.181153	-1.72149	0.0851627
AccL	physhealth_Pre	~	sex	-0.201697	0.389763	-0.517487	0.604816
AccL	physhealth_Pre	~	study	-0.0171179	0.38695	-0.0442379	0.964715
AccL	physhealth_Pre	~	cpz	-0.18644	0.192674	-0.967644	0.333222
AccL	physhealth_Pre	~	education_years	0.310773	0.180181	1.72478	0.0845663
AccL	AccL_Pre	~	group	-0.0320353	0.107709	-0.297424	0.766143
AccL	AccL_Pre	~	age	-0.739485	0.0908082	-8.14337	4.44089e-16
AccL	AccL_Pre	~	sex	-0.512971	0.19538	-2.62551	0.00865199
AccL	AccL_Pre	~	study	-0.383662	0.19397	-1.97795	0.0479345
AccL	AccL_Pre	~	cpz	-0.170187	0.0965831	-1.76208	0.0780563
AccL	AccL_Pre	~	education_years	0.220354	0.0903206	2.43969	0.0147
AccL	panss.pos_Post	~~	panss.neg_Post	0.142576	0.0377759	3.77425	0.000160487
AccL	panss.pos_Post	~~	vlmt.stm_Post	-0.0394935	0.04423	-0.892911	0.371905
AccL	panss.pos_Post	~~	vlmt.ltm_Post	0.0801365	0.0352513	2.27329	0.0230086
AccL	panss.pos_Post	~~	dst.wm_Post	0.0762557	0.0469501	1.62419	0.104336
AccL	panss.pos_Post	~~	tmt.mean_Post	-0.0758273	0.0367013	-2.06607	0.038822
AccL	panss.pos_Post	~~	gaf_Post	-0.100084	0.0425356	-2.35295	0.0186252
AccL	panss.pos_Post	~~	physhealth_Post	0.0316017	0.0343592	0.919745	0.357706
AccL	panss.pos_Post	~~	AccL_Post	-0.00458335	0.0148076	-0.309527	0.756921
AccL	panss.neg_Post	~~	vlmt.stm_Post	-0.0297757	0.0454464	-0.655182	0.51235
AccL	panss.neg_Post	~~	vlmt.ltm_Post	0.00173538	0.0348066	0.0498576	0.960236
AccL	panss.neg_Post	~~	dst.wm_Post	-0.00637625	0.0473668	-0.134614	0.892917
AccL	panss.neg_Post	~~	tmt.mean_Post	-0.019587	0.0366015	-0.535142	0.592551
AccL	panss.neg_Post	~~	gaf_Post	-0.150943	0.045981	-3.28272	0.00102811
AccL	panss.neg_Post	~~	physhealth_Post	-0.0109106	0.0351968	-0.309987	0.756571
AccL	panss.neg_Post	~~	AccL_Post	-0.00337155	0.0152541	-0.221026	0.825072
AccL	vlmt.stm_Post	~~	vlmt.ltm_Post	0.135611	0.0490996	2.76197	0.00574544
AccL	vlmt.stm_Post	~~	dst.wm_Post	0.0245047	0.0627099	0.390764	0.695972
AccL	vlmt.stm_Post	~~	tmt.mean_Post	0.0176511	0.0483467	0.365093	0.715042
AccL	vlmt.stm_Post	~~	gaf_Post	0.0241748	0.0554493	0.43598	0.662851
AccL	vlmt.stm_Post	~~	physhealth_Post	-0.0347401	0.0467179	-0.743615	0.457109
AccL	vlmt.stm_Post	~~	AccL_Post	-0.0297167	0.0205104	-1.44886	0.147377
AccL	vlmt.ltm_Post	~~	dst.wm_Post	0.039935	0.0483958	0.825175	0.409272
AccL	vlmt.ltm_Post	~~	tmt.mean_Post	-0.0334433	0.0373531	-0.895329	0.370611
AccL	vlmt.ltm_Post	~~	gaf_Post	0.0682414	0.0434079	1.5721	0.115928
AccL	vlmt.ltm_Post	~~	physhealth_Post	-0.0170586	0.0358089	-0.476379	0.633804
AccL	vlmt.ltm_Post	~~	AccL_Post	-0.00908837	0.0155395	-0.584856	0.558644
AccL	dst.wm_Post	~~	tmt.mean_Post	0.0597197	0.0510588	1.16963	0.242152
AccL	dst.wm_Post	~~	gaf_Post	-0.0199292	0.0579488	-0.34391	0.730914
AccL	dst.wm_Post	~~	physhealth_Post	0.0739157	0.0495204	1.49263	0.135534
AccL	dst.wm_Post	~~	AccL_Post	0.00396427	0.0210928	0.187944	0.85092
AccL	tmt.mean_Post	~~	gaf_Post	0.143272	0.0481523	2.9754	0.00292611
AccL	tmt.mean_Post	~~	physhealth_Post	0.00585387	0.03751	0.156061	0.875985
AccL	tmt.mean_Post	~~	AccL_Post	-0.0110458	0.0163191	-0.676865	0.498492
AccL	gaf_Post	~~	physhealth_Post	-0.110498	0.0451906	-2.44515	0.0144791
AccL	gaf_Post	~~	AccL_Post	-0.0187088	0.0187883	-0.995769	0.319363
AccL	physhealth_Post	~~	AccL_Post	0.0158844	0.0157867	1.00619	0.314324
AccL	panss.pos_Pre	~~	panss.neg_Pre	0.539992	0.133582	4.0424	5.29074e-05
AccL	panss.pos_Pre	~~	vlmt.stm_Pre	-0.0240279	0.112217	-0.214119	0.830454
AccL	panss.pos_Pre	~~	vlmt.ltm_Pre	-0.0449146	0.111552	-0.402632	0.687219
AccL	panss.pos_Pre	~~	dst.wm_Pre	-0.163174	0.123664	-1.3195	0.187003
AccL	panss.pos_Pre	~~	tmt.mean_Pre	-0.284155	0.123536	-2.30017	0.0214384
AccL	panss.pos_Pre	~~	gaf_Pre	-0.458229	0.131005	-3.49779	0.000469132
AccL	panss.pos_Pre	~~	physhealth_Pre	-0.47234	0.182215	-2.59221	0.00953604
AccL	panss.pos_Pre	~~	AccL_Pre	0.0150067	0.0863525	0.173784	0.862035
AccL	panss.neg_Pre	~~	vlmt.stm_Pre	-0.10765	0.101891	-1.05652	0.29073
AccL	panss.neg_Pre	~~	vlmt.ltm_Pre	-0.122797	0.101479	-1.21007	0.226251
AccL	panss.neg_Pre	~~	dst.wm_Pre	0.0115801	0.109786	0.105479	0.915996
AccL	panss.neg_Pre	~~	tmt.mean_Pre	-0.20482	0.109522	-1.87014	0.0614648
AccL	panss.neg_Pre	~~	gaf_Pre	-0.610139	0.13083	-4.66361	3.10715e-06
AccL	panss.neg_Pre	~~	physhealth_Pre	-0.506547	0.167661	-3.02126	0.00251721
AccL	panss.neg_Pre	~~	AccL_Pre	-0.0681426	0.0781906	-0.871494	0.383485
AccL	vlmt.stm_Pre	~~	vlmt.ltm_Pre	0.498994	0.116318	4.28992	1.78734e-05
AccL	vlmt.stm_Pre	~~	dst.wm_Pre	0.306393	0.113862	2.69093	0.00712532
AccL	vlmt.stm_Pre	~~	tmt.mean_Pre	0.208543	0.107133	1.94658	0.051585
AccL	vlmt.stm_Pre	~~	gaf_Pre	0.108461	0.104202	1.04087	0.297936
AccL	vlmt.stm_Pre	~~	physhealth_Pre	0.187289	0.153115	1.22319	0.221259
AccL	vlmt.stm_Pre	~~	AccL_Pre	0.09243	0.0767252	1.20469	0.228323
AccL	vlmt.ltm_Pre	~~	dst.wm_Pre	0.206525	0.109521	1.88572	0.0593333
AccL	vlmt.ltm_Pre	~~	tmt.mean_Pre	0.174612	0.10547	1.65556	0.0978105
AccL	vlmt.ltm_Pre	~~	gaf_Pre	0.284349	0.10867	2.61663	0.00888017
AccL	vlmt.ltm_Pre	~~	physhealth_Pre	0.335603	0.156086	2.15011	0.0315464
AccL	vlmt.ltm_Pre	~~	AccL_Pre	0.0483333	0.075563	0.639643	0.522405
AccL	dst.wm_Pre	~~	tmt.mean_Pre	0.159707	0.114683	1.3926	0.163741
AccL	dst.wm_Pre	~~	gaf_Pre	0.0261573	0.112344	0.232832	0.815892
AccL	dst.wm_Pre	~~	physhealth_Pre	0.0475881	0.164567	0.289172	0.77245
AccL	dst.wm_Pre	~~	AccL_Pre	0.00680108	0.0824434	0.082494	0.934254
AccL	tmt.mean_Pre	~~	gaf_Pre	0.22495	0.112509	1.99939	0.0455664
AccL	tmt.mean_Pre	~~	physhealth_Pre	0.00900599	0.159461	0.0564777	0.954961
AccL	tmt.mean_Pre	~~	AccL_Pre	-0.0102745	0.0799427	-0.128524	0.897735
AccL	gaf_Pre	~~	physhealth_Pre	0.445437	0.168235	2.64771	0.00810379
AccL	gaf_Pre	~~	AccL_Pre	-0.0057056	0.0795051	-0.071764	0.94279
AccL	physhealth_Pre	~~	AccL_Pre	0.225671	0.119852	1.88292	0.0597114
AccL	panss.pos_Post	~~	panss.pos_Post	0.255953	0.0456042	5.61249	1.9944e-08
AccL	panss.neg_Post	~~	panss.neg_Post	0.271824	0.048432	5.61249	1.9944e-08
AccL	vlmt.stm_Post	~~	vlmt.stm_Post	0.475426	0.0847086	5.61249	1.9944e-08
AccL	vlmt.ltm_Post	~~	vlmt.ltm_Post	0.280776	0.050027	5.61249	1.9944e-08
AccL	dst.wm_Post	~~	dst.wm_Post	0.519847	0.0926234	5.61249	1.9944e-08
AccL	tmt.mean_Post	~~	tmt.mean_Post	0.309081	0.0550702	5.61249	1.9944e-08
AccL	gaf_Post	~~	gaf_Post	0.406198	0.0723739	5.61249	1.9944e-08
AccL	physhealth_Post	~~	physhealth_Post	0.286679	0.0510788	5.61249	1.9944e-08
AccL	AccL_Post	~~	AccL_Post	0.0538877	0.00960139	5.61249	1.9944e-08
AccL	panss.pos_Pre	~~	panss.pos_Pre	1.0136	0.180597	5.61249	1.9944e-08
AccL	panss.neg_Pre	~~	panss.neg_Pre	0.821422	0.146356	5.61249	1.9944e-08
AccL	vlmt.stm_Pre	~~	vlmt.stm_Pre	0.782131	0.139355	5.61249	1.9944e-08
AccL	vlmt.ltm_Pre	~~	vlmt.ltm_Pre	0.771459	0.137454	5.61249	1.9944e-08
AccL	dst.wm_Pre	~~	dst.wm_Pre	0.924249	0.164677	5.61249	1.9944e-08
AccL	tmt.mean_Pre	~~	tmt.mean_Pre	0.868898	0.154815	5.61249	1.9944e-08
AccL	gaf_Pre	~~	gaf_Pre	0.859566	0.153153	5.61249	1.9944e-08
AccL	physhealth_Pre	~~	physhealth_Pre	1.84357	0.328476	5.61249	1.9944e-08
AccL	AccL_Pre	~~	AccL_Pre	0.463251	0.0825393	5.61249	1.9944e-08
AccL	group	~~	group	0.752834	0	NA	NA
AccL	group	~~	age	-0.029407	0	NA	NA
AccL	group	~~	sex	0.0188964	0	NA	NA
AccL	group	~~	study	0.0634921	0	NA	NA
AccL	group	~~	cpz	-0.270406	0	NA	NA
AccL	group	~~	education_years	0.00299719	0	NA	NA
AccL	age	~~	age	0.992063	0	NA	NA
AccL	age	~~	sex	-0.12299	0	NA	NA
AccL	age	~~	study	-0.0468424	0	NA	NA
AccL	age	~~	cpz	-0.0513002	0	NA	NA
AccL	age	~~	education_years	0.165983	0	NA	NA
AccL	sex	~~	sex	0.210632	0	NA	NA
AccL	sex	~~	study	0.010582	0	NA	NA
AccL	sex	~~	cpz	-0.0198313	0	NA	NA
AccL	sex	~~	education_years	-0.0666471	0	NA	NA
AccL	study	~~	study	0.222222	0	NA	NA
AccL	study	~~	cpz	0.0951995	0	NA	NA
AccL	study	~~	education_years	-0.0494052	0	NA	NA
AccL	cpz	~~	cpz	0.992063	0	NA	NA
AccL	cpz	~~	education_years	0.161705	0	NA	NA
AccL	education_years	~~	education_years	0.992063	0	NA	NA
AccR	panss.pos_Post	~	panss.pos_Pre	0.560484	0.0866916	6.46526	1.01124e-10
AccR	panss.pos_Post	~	panss.neg_Pre	0.183259	0.11984	1.5292	0.126214
AccR	panss.pos_Post	~	vlmt.stm_Pre	0.186675	0.106149	1.75861	0.0786436
AccR	panss.pos_Post	~	vlmt.ltm_Pre	-0.129941	0.108887	-1.19336	0.232728
AccR	panss.pos_Post	~	dst.wm_Pre	-0.0631835	0.075027	-0.842144	0.399707
AccR	panss.pos_Post	~	tmt.mean_Pre	0.0050076	0.07721	0.064857	0.948288
AccR	panss.pos_Post	~	gaf_Pre	0.0615993	0.113505	0.542703	0.587334
AccR	panss.pos_Post	~	physhealth_Pre	0.054677	0.0565592	0.966722	0.333683
AccR	panss.pos_Post	~	AccR_Pre	-0.123456	0.0910443	-1.356	0.175099
AccR	panss.pos_Post	~	group	-0.0404737	0.0861637	-0.46973	0.638548
AccR	panss.pos_Post	~	age	-0.00670152	0.0891793	-0.0751466	0.940098
AccR	panss.pos_Post	~	sex	0.138714	0.158158	0.877062	0.380453
AccR	panss.pos_Post	~	study	0.129824	0.171332	0.757733	0.448611
AccR	panss.pos_Post	~	cpz	0.0458845	0.0791314	0.579852	0.562014
AccR	panss.pos_Post	~	education_years	-0.0786193	0.0781081	-1.00654	0.314154
AccR	panss.neg_Post	~	panss.pos_Pre	0.0355546	0.0882226	0.40301	0.686941
AccR	panss.neg_Post	~	panss.neg_Pre	0.647006	0.121956	5.30523	1.1253e-07
AccR	panss.neg_Post	~	vlmt.stm_Pre	0.0312251	0.108023	0.289059	0.772536
AccR	panss.neg_Post	~	vlmt.ltm_Pre	-0.0631296	0.11081	-0.569713	0.568873
AccR	panss.neg_Post	~	dst.wm_Pre	0.0659332	0.076352	0.863543	0.387839
AccR	panss.neg_Post	~	tmt.mean_Pre	-0.00587362	0.0785735	-0.0747531	0.940411
AccR	panss.neg_Post	~	gaf_Pre	0.0406161	0.115509	0.351627	0.725118
AccR	panss.neg_Post	~	physhealth_Pre	0.0612166	0.0575581	1.06356	0.287527
AccR	panss.neg_Post	~	AccR_Pre	-0.00335452	0.0926522	-0.0362055	0.971118
AccR	panss.neg_Post	~	group	0.12109	0.0876854	1.38096	0.16729
AccR	panss.neg_Post	~	age	0.0417235	0.0907543	0.459741	0.645702
AccR	panss.neg_Post	~	sex	0.111292	0.160951	0.691468	0.489272
AccR	panss.neg_Post	~	study	0.154003	0.174358	0.883256	0.377098
AccR	panss.neg_Post	~	cpz	0.198044	0.0805289	2.45929	0.0139211
AccR	panss.neg_Post	~	education_years	-0.154087	0.0794876	-1.9385	0.0525621
AccR	vlmt.stm_Post	~	panss.pos_Pre	-0.115561	0.116408	-0.992723	0.320845
AccR	vlmt.stm_Post	~	panss.neg_Pre	-0.135181	0.160918	-0.840061	0.400874
AccR	vlmt.stm_Post	~	vlmt.stm_Pre	0.303175	0.142535	2.12703	0.0334177
AccR	vlmt.stm_Post	~	vlmt.ltm_Pre	0.439037	0.146211	3.00277	0.00267532
AccR	vlmt.stm_Post	~	dst.wm_Pre	0.164001	0.100745	1.62789	0.103549
AccR	vlmt.stm_Post	~	tmt.mean_Pre	-0.149106	0.103676	-1.43819	0.15038
AccR	vlmt.stm_Post	~	gaf_Pre	0.043818	0.152412	0.287498	0.773731
AccR	vlmt.stm_Post	~	physhealth_Pre	0.0388971	0.0759466	0.512164	0.608536
AccR	vlmt.stm_Post	~	AccR_Pre	-0.110222	0.122252	-0.901592	0.367274
AccR	vlmt.stm_Post	~	group	0.0640124	0.115699	0.553267	0.580081
AccR	vlmt.stm_Post	~	age	-0.0387265	0.119748	-0.3234	0.746393
AccR	vlmt.stm_Post	~	sex	0.0681363	0.212371	0.320837	0.748334
AccR	vlmt.stm_Post	~	study	0.399407	0.230062	1.73609	0.0825482
AccR	vlmt.stm_Post	~	cpz	-0.00316584	0.106256	-0.0297945	0.976231
AccR	vlmt.stm_Post	~	education_years	0.078735	0.104882	0.7507	0.452833
AccR	vlmt.ltm_Post	~	panss.pos_Pre	-0.0748102	0.0892638	-0.83808	0.401986
AccR	vlmt.ltm_Post	~	panss.neg_Pre	-0.0312332	0.123395	-0.253115	0.80018
AccR	vlmt.ltm_Post	~	vlmt.stm_Pre	0.261563	0.109298	2.39311	0.0167062
AccR	vlmt.ltm_Post	~	vlmt.ltm_Pre	0.552813	0.112117	4.93067	8.19479e-07
AccR	vlmt.ltm_Post	~	dst.wm_Pre	0.181409	0.0772531	2.34824	0.0188621
AccR	vlmt.ltm_Post	~	tmt.mean_Pre	-0.108867	0.0795008	-1.36938	0.170881
AccR	vlmt.ltm_Post	~	gaf_Pre	0.215156	0.116872	1.84095	0.0656293
AccR	vlmt.ltm_Post	~	physhealth_Pre	-0.035451	0.0582374	-0.608732	0.542702
AccR	vlmt.ltm_Post	~	AccR_Pre	0.0620211	0.0937456	0.66159	0.508234
AccR	vlmt.ltm_Post	~	group	-0.127893	0.0887202	-1.44154	0.149433
AccR	vlmt.ltm_Post	~	age	-0.0308131	0.0918253	-0.335563	0.737201
AccR	vlmt.ltm_Post	~	sex	-0.142608	0.16285	-0.875701	0.381193
AccR	vlmt.ltm_Post	~	study	0.55355	0.176416	3.13775	0.00170248
AccR	vlmt.ltm_Post	~	cpz	-0.138594	0.0814792	-1.70097	0.0889477
AccR	vlmt.ltm_Post	~	education_years	0.0649236	0.0804257	0.807249	0.419523
AccR	dst.wm_Post	~	panss.pos_Pre	0.00794062	0.122805	0.0646605	0.948444
AccR	dst.wm_Post	~	panss.neg_Pre	0.289506	0.169761	1.70537	0.0881252
AccR	dst.wm_Post	~	vlmt.stm_Pre	0.212664	0.150367	1.41429	0.157276
AccR	dst.wm_Post	~	vlmt.ltm_Pre	0.0682612	0.154245	0.442549	0.658092
AccR	dst.wm_Post	~	dst.wm_Pre	0.391611	0.106281	3.68468	0.00022899
AccR	dst.wm_Post	~	tmt.mean_Pre	0.185007	0.109373	1.69152	0.0907376
AccR	dst.wm_Post	~	gaf_Pre	0.166812	0.160787	1.03747	0.299517
AccR	dst.wm_Post	~	physhealth_Pre	0.169791	0.0801201	2.1192	0.0340732
AccR	dst.wm_Post	~	AccR_Pre	-0.0343506	0.128971	-0.266344	0.789974
AccR	dst.wm_Post	~	group	0.0187571	0.122057	0.153675	0.877866
AccR	dst.wm_Post	~	age	0.019871	0.126329	0.157296	0.875012
AccR	dst.wm_Post	~	sex	0.319731	0.224041	1.42711	0.153549
AccR	dst.wm_Post	~	study	-0.24145	0.242704	-0.99483	0.319819
AccR	dst.wm_Post	~	cpz	-0.0112594	0.112095	-0.100445	0.919991
AccR	dst.wm_Post	~	education_years	-0.0554316	0.110646	-0.500983	0.616383
AccR	tmt.mean_Post	~	panss.pos_Pre	0.134474	0.0918619	1.46387	0.143229
AccR	tmt.mean_Post	~	panss.neg_Pre	0.146431	0.126987	1.15312	0.248861
AccR	tmt.mean_Post	~	vlmt.stm_Pre	0.168415	0.11248	1.49729	0.134317
AccR	tmt.mean_Post	~	vlmt.ltm_Pre	0.193988	0.115381	1.68129	0.0927074
AccR	tmt.mean_Post	~	dst.wm_Pre	0.0207482	0.0795016	0.260979	0.794109
AccR	tmt.mean_Post	~	tmt.mean_Pre	0.607497	0.0818148	7.42528	1.12577e-13
AccR	tmt.mean_Post	~	gaf_Pre	0.0657144	0.120274	0.546372	0.58481
AccR	tmt.mean_Post	~	physhealth_Pre	0.0372125	0.0599324	0.620908	0.53466
AccR	tmt.mean_Post	~	AccR_Pre	-0.185661	0.0964742	-1.92447	0.0542962
AccR	tmt.mean_Post	~	group	0.116518	0.0913025	1.27617	0.201894
AccR	tmt.mean_Post	~	age	-0.12283	0.094498	-1.29981	0.193665
AccR	tmt.mean_Post	~	sex	0.0330933	0.16759	0.197465	0.843463
AccR	tmt.mean_Post	~	study	-0.336859	0.181551	-1.85546	0.0635311
AccR	tmt.mean_Post	~	cpz	-0.168515	0.0838508	-2.0097	0.0444626
AccR	tmt.mean_Post	~	education_years	-0.0247872	0.0827666	-0.299483	0.764571
AccR	gaf_Post	~	panss.pos_Pre	-0.0173863	0.110917	-0.156751	0.875441
AccR	gaf_Post	~	panss.neg_Pre	0.0619702	0.153328	0.404168	0.686089
AccR	gaf_Post	~	vlmt.stm_Pre	0.251354	0.135811	1.85076	0.0642042
AccR	gaf_Post	~	vlmt.ltm_Pre	-0.220598	0.139314	-1.58346	0.113317
AccR	gaf_Post	~	dst.wm_Pre	-0.0324686	0.0959926	-0.338241	0.735181
AccR	gaf_Post	~	tmt.mean_Pre	0.179623	0.0987856	1.81832	0.0690159
AccR	gaf_Post	~	gaf_Pre	0.539559	0.145223	3.71539	0.000202887
AccR	gaf_Post	~	physhealth_Pre	0.00108081	0.0723642	0.0149357	0.988084
AccR	gaf_Post	~	AccR_Pre	0.0826291	0.116486	0.709349	0.478108
AccR	gaf_Post	~	group	-0.231077	0.110241	-2.0961	0.036073
AccR	gaf_Post	~	age	0.0677506	0.1141	0.593784	0.552656
AccR	gaf_Post	~	sex	-0.294871	0.202353	-1.45721	0.145058
AccR	gaf_Post	~	study	-0.101701	0.21921	-0.463943	0.642689
AccR	gaf_Post	~	cpz	-0.141233	0.101244	-1.39498	0.163022
AccR	gaf_Post	~	education_years	0.142042	0.0999347	1.42135	0.155216
AccR	physhealth_Post	~	panss.pos_Pre	-0.253005	0.0936425	-2.70182	0.00689618
AccR	physhealth_Post	~	panss.neg_Pre	0.0910193	0.129449	0.703131	0.481974
AccR	physhealth_Post	~	vlmt.stm_Pre	0.12766	0.11466	1.11338	0.265546
AccR	physhealth_Post	~	vlmt.ltm_Pre	0.0163834	0.117617	0.139294	0.889218
AccR	physhealth_Post	~	dst.wm_Pre	-0.15855	0.0810426	-1.95638	0.0504202
AccR	physhealth_Post	~	tmt.mean_Pre	0.0957701	0.0834007	1.14831	0.250839
AccR	physhealth_Post	~	gaf_Pre	-0.0113282	0.122606	-0.0923953	0.926384
AccR	physhealth_Post	~	physhealth_Pre	0.729821	0.0610941	11.9459	0
AccR	physhealth_Post	~	AccR_Pre	-0.149741	0.0983442	-1.52262	0.127853
AccR	physhealth_Post	~	group	0.0827731	0.0930723	0.889342	0.373819
AccR	physhealth_Post	~	age	0.0882637	0.0963297	0.916267	0.359527
AccR	physhealth_Post	~	sex	0.12393	0.170839	0.72542	0.468194
AccR	physhealth_Post	~	study	0.280924	0.18507	1.51794	0.129031
AccR	physhealth_Post	~	cpz	0.0516017	0.0854761	0.603697	0.546045
AccR	physhealth_Post	~	education_years	-0.0793689	0.0843709	-0.940715	0.346851
AccR	AccR_Post	~	panss.pos_Pre	0.025008	0.0420024	0.595395	0.55158
AccR	AccR_Post	~	panss.neg_Pre	0.0928881	0.0580628	1.59979	0.109646
AccR	AccR_Post	~	vlmt.stm_Pre	0.0167532	0.0514295	0.32575	0.744614
AccR	AccR_Post	~	vlmt.ltm_Pre	-0.0379586	0.0527559	-0.719514	0.471824
AccR	AccR_Post	~	dst.wm_Pre	0.0282438	0.0363509	0.776977	0.437172
AccR	AccR_Post	~	tmt.mean_Pre	-0.0225676	0.0374085	-0.603275	0.546326
AccR	AccR_Post	~	gaf_Pre	0.109678	0.0549934	1.99439	0.0461098
AccR	AccR_Post	~	physhealth_Pre	-4.08467e-05	0.0274031	-0.00149058	0.998811
AccR	AccR_Post	~	AccR_Pre	0.993729	0.0441113	22.5278	0
AccR	AccR_Post	~	group	-0.0494851	0.0417466	-1.18537	0.235872
AccR	AccR_Post	~	age	-0.0113814	0.0432077	-0.26341	0.792234
AccR	AccR_Post	~	sex	0.0611207	0.0766279	0.79763	0.425085
AccR	AccR_Post	~	study	-0.0390504	0.0830112	-0.470423	0.638053
AccR	AccR_Post	~	cpz	0.0268524	0.0383394	0.700386	0.483686
AccR	AccR_Post	~	education_years	-0.0444616	0.0378437	-1.17488	0.240045
AccR	panss.pos_Pre	~	group	0.0997567	0.159323	0.626129	0.53123
AccR	panss.pos_Pre	~	age	0.130257	0.134323	0.969729	0.332181
AccR	panss.pos_Pre	~	sex	-0.177344	0.289004	-0.613639	0.539454
AccR	panss.pos_Pre	~	study	0.557717	0.286919	1.94382	0.0519177
AccR	panss.pos_Pre	~	cpz	0.209967	0.142865	1.46968	0.141647
AccR	panss.pos_Pre	~	education_years	-0.0356324	0.133602	-0.266706	0.789695
AccR	panss.neg_Pre	~	group	0.037399	0.143426	0.260755	0.794282
AccR	panss.neg_Pre	~	age	-0.0223389	0.120921	-0.18474	0.853433
AccR	panss.neg_Pre	~	sex	-0.321311	0.260168	-1.23501	0.216827
AccR	panss.neg_Pre	~	study	1.00096	0.258291	3.87532	0.000106483
AccR	panss.neg_Pre	~	cpz	0.0934841	0.12861	0.726878	0.467301
AccR	panss.neg_Pre	~	education_years	-0.0784082	0.120271	-0.651928	0.514447
AccR	vlmt.stm_Pre	~	group	-0.199572	0.139954	-1.42598	0.153873
AccR	vlmt.stm_Pre	~	age	-0.277762	0.117993	-2.35405	0.0185699
AccR	vlmt.stm_Pre	~	sex	-0.101631	0.25387	-0.400326	0.688916
AccR	vlmt.stm_Pre	~	study	0.0614998	0.252038	0.24401	0.807223
AccR	vlmt.stm_Pre	~	cpz	-0.11577	0.125497	-0.922493	0.356271
AccR	vlmt.stm_Pre	~	education_years	0.268393	0.11736	2.28693	0.0221998
AccR	vlmt.ltm_Pre	~	group	-0.10266	0.138996	-0.738581	0.460161
AccR	vlmt.ltm_Pre	~	age	-0.26568	0.117185	-2.26718	0.0233794
AccR	vlmt.ltm_Pre	~	sex	-0.265309	0.252132	-1.05226	0.292679
AccR	vlmt.ltm_Pre	~	study	0.327088	0.250312	1.30672	0.191308
AccR	vlmt.ltm_Pre	~	cpz	-0.0310199	0.124638	-0.24888	0.803453
AccR	vlmt.ltm_Pre	~	education_years	0.121651	0.116556	1.04371	0.296619
AccR	dst.wm_Pre	~	group	-0.0470716	0.152139	-0.309399	0.757018
AccR	dst.wm_Pre	~	age	-0.0964598	0.128266	-0.752029	0.452033
AccR	dst.wm_Pre	~	sex	0.159866	0.275973	0.579281	0.5624
AccR	dst.wm_Pre	~	study	0.0960111	0.273981	0.35043	0.726016
AccR	dst.wm_Pre	~	cpz	-0.0333449	0.136423	-0.244423	0.806903
AccR	dst.wm_Pre	~	education_years	0.169076	0.127577	1.32528	0.185078
AccR	tmt.mean_Pre	~	group	-0.215643	0.147513	-1.46186	0.143779
AccR	tmt.mean_Pre	~	age	-0.280982	0.124366	-2.25932	0.0238636
AccR	tmt.mean_Pre	~	sex	0.0564521	0.267581	0.210972	0.832909
AccR	tmt.mean_Pre	~	study	-0.156633	0.26565	-0.58962	0.555445
AccR	tmt.mean_Pre	~	cpz	0.0354077	0.132275	0.267683	0.788944
AccR	tmt.mean_Pre	~	education_years	0.307732	0.123698	2.48777	0.0128548
AccR	gaf_Pre	~	group	0.11057	0.146718	0.753622	0.451076
AccR	gaf_Pre	~	age	-0.027259	0.123696	-0.22037	0.825583
AccR	gaf_Pre	~	sex	-0.157242	0.266141	-0.590823	0.554639
AccR	gaf_Pre	~	study	-0.442278	0.26422	-1.6739	0.09415
AccR	gaf_Pre	~	cpz	-0.139058	0.131563	-1.05697	0.290526
AccR	gaf_Pre	~	education_years	-0.106536	0.123032	-0.86592	0.386534
AccR	physhealth_Pre	~	group	0.10475	0.214869	0.487507	0.625899
AccR	physhealth_Pre	~	age	-0.311853	0.181153	-1.72149	0.0851627
AccR	physhealth_Pre	~	sex	-0.201697	0.389763	-0.517487	0.604816
AccR	physhealth_Pre	~	study	-0.0171179	0.38695	-0.0442379	0.964715
AccR	physhealth_Pre	~	cpz	-0.18644	0.192674	-0.967644	0.333222
AccR	physhealth_Pre	~	education_years	0.310773	0.180181	1.72478	0.0845663
AccR	AccR_Pre	~	group	0.0504095	0.119567	0.4216	0.673317
AccR	AccR_Pre	~	age	-0.597924	0.100805	-5.93147	3.00241e-09
AccR	AccR_Pre	~	sex	-0.254468	0.216889	-1.17326	0.24069
AccR	AccR_Pre	~	study	0.310089	0.215324	1.44011	0.149837
AccR	AccR_Pre	~	cpz	-0.276273	0.107216	-2.57679	0.00997227
AccR	AccR_Pre	~	education_years	0.221073	0.100264	2.20491	0.0274607
AccR	panss.pos_Post	~~	panss.neg_Post	0.145454	0.0383877	3.78907	0.000151214
AccR	panss.pos_Post	~~	vlmt.stm_Post	-0.037695	0.0447602	-0.842153	0.399702
AccR	panss.pos_Post	~~	vlmt.ltm_Post	0.0851653	0.0357762	2.3805	0.0172892
AccR	panss.pos_Post	~~	dst.wm_Post	0.0627825	0.047615	1.31854	0.187321
AccR	panss.pos_Post	~~	tmt.mean_Post	-0.0799824	0.0365396	-2.18892	0.0286026
AccR	panss.pos_Post	~~	gaf_Post	-0.115277	0.0448261	-2.57164	0.0101219
AccR	panss.pos_Post	~~	physhealth_Post	0.0439181	0.0362285	1.21225	0.225416
AccR	panss.pos_Post	~~	AccR_Post	-0.00420406	0.016068	-0.261641	0.793598
AccR	panss.neg_Post	~~	vlmt.stm_Post	-0.0281587	0.0454323	-0.619795	0.535393
AccR	panss.neg_Post	~~	vlmt.ltm_Post	0.00208425	0.034733	0.0600077	0.95215
AccR	panss.neg_Post	~~	dst.wm_Post	-0.00879655	0.0477955	-0.184046	0.853978
AccR	panss.neg_Post	~~	tmt.mean_Post	-0.0183604	0.0358177	-0.512606	0.608227
AccR	panss.neg_Post	~~	gaf_Post	-0.15504	0.0473717	-3.27283	0.00106475
AccR	panss.neg_Post	~~	physhealth_Post	-0.00665653	0.0364454	-0.182644	0.855078
AccR	panss.neg_Post	~~	AccR_Post	0.00318889	0.0163478	0.195065	0.845342
AccR	vlmt.stm_Post	~~	vlmt.ltm_Post	0.13974	0.0490935	2.8464	0.0044217
AccR	vlmt.stm_Post	~~	dst.wm_Post	0.0159742	0.0630802	0.253236	0.800086
AccR	vlmt.stm_Post	~~	tmt.mean_Post	0.0116603	0.0471849	0.247118	0.804817
AccR	vlmt.stm_Post	~~	gaf_Post	0.0168848	0.0569845	0.296305	0.766997
AccR	vlmt.stm_Post	~~	physhealth_Post	-0.0304185	0.0482287	-0.630714	0.528227
AccR	vlmt.stm_Post	~~	AccR_Post	-0.0157167	0.0216548	-0.725782	0.467972
AccR	vlmt.ltm_Post	~~	dst.wm_Post	0.0401119	0.04861	0.825178	0.40927
AccR	vlmt.ltm_Post	~~	tmt.mean_Post	-0.0270576	0.0363251	-0.744873	0.456348
AccR	vlmt.ltm_Post	~~	gaf_Post	0.064052	0.0444058	1.44242	0.149183
AccR	vlmt.ltm_Post	~~	physhealth_Post	-0.0106696	0.0368903	-0.289224	0.77241
AccR	vlmt.ltm_Post	~~	AccR_Post	-0.0111935	0.0165958	-0.67448	0.500006
AccR	dst.wm_Post	~~	tmt.mean_Post	0.050849	0.0501645	1.01365	0.310752
AccR	dst.wm_Post	~~	gaf_Post	-0.0029386	0.0600753	-0.0489153	0.960987
AccR	dst.wm_Post	~~	physhealth_Post	0.0547703	0.0511854	1.07004	0.284603
AccR	dst.wm_Post	~~	AccR_Post	0.0587909	0.0239246	2.45734	0.0139968
AccR	tmt.mean_Post	~~	gaf_Post	0.140854	0.0483145	2.91536	0.00355276
AccR	tmt.mean_Post	~~	physhealth_Post	0.00264238	0.0379403	0.0696456	0.944476
AccR	tmt.mean_Post	~~	AccR_Post	0.00599681	0.0170338	0.352053	0.724799
AccR	gaf_Post	~~	physhealth_Post	-0.133953	0.0488183	-2.74392	0.00607111
AccR	gaf_Post	~~	AccR_Post	-0.00465513	0.0205553	-0.226469	0.820837
AccR	physhealth_Post	~~	AccR_Post	0.00679253	0.017368	0.391094	0.695728
AccR	panss.pos_Pre	~~	panss.neg_Pre	0.539992	0.133582	4.0424	5.29074e-05
AccR	panss.pos_Pre	~~	vlmt.stm_Pre	-0.0240279	0.112217	-0.214119	0.830454
AccR	panss.pos_Pre	~~	vlmt.ltm_Pre	-0.0449146	0.111552	-0.402632	0.687219
AccR	panss.pos_Pre	~~	dst.wm_Pre	-0.163174	0.123664	-1.3195	0.187003
AccR	panss.pos_Pre	~~	tmt.mean_Pre	-0.284155	0.123536	-2.30017	0.0214384
AccR	panss.pos_Pre	~~	gaf_Pre	-0.458229	0.131005	-3.49779	0.000469132
AccR	panss.pos_Pre	~~	physhealth_Pre	-0.47234	0.182215	-2.59221	0.00953603
AccR	panss.pos_Pre	~~	AccR_Pre	0.00208335	0.0958365	0.0217386	0.982656
AccR	panss.neg_Pre	~~	vlmt.stm_Pre	-0.10765	0.101891	-1.05652	0.29073
AccR	panss.neg_Pre	~~	vlmt.ltm_Pre	-0.122797	0.101479	-1.21007	0.226251
AccR	panss.neg_Pre	~~	dst.wm_Pre	0.0115801	0.109786	0.105479	0.915996
AccR	panss.neg_Pre	~~	tmt.mean_Pre	-0.20482	0.109522	-1.87014	0.0614648
AccR	panss.neg_Pre	~~	gaf_Pre	-0.610139	0.13083	-4.66361	3.10715e-06
AccR	panss.neg_Pre	~~	physhealth_Pre	-0.506547	0.167661	-3.02126	0.00251721
AccR	panss.neg_Pre	~~	AccR_Pre	-0.0162163	0.0862981	-0.18791	0.850947
AccR	vlmt.stm_Pre	~~	vlmt.ltm_Pre	0.498994	0.116318	4.28992	1.78734e-05
AccR	vlmt.stm_Pre	~~	dst.wm_Pre	0.306394	0.113862	2.69093	0.00712532
AccR	vlmt.stm_Pre	~~	tmt.mean_Pre	0.208543	0.107133	1.94658	0.051585
AccR	vlmt.stm_Pre	~~	gaf_Pre	0.108461	0.104202	1.04087	0.297936
AccR	vlmt.stm_Pre	~~	physhealth_Pre	0.187289	0.153115	1.22319	0.221259
AccR	vlmt.stm_Pre	~~	AccR_Pre	0.175703	0.087047	2.01849	0.0435406
AccR	vlmt.ltm_Pre	~~	dst.wm_Pre	0.206525	0.109521	1.88572	0.0593333
AccR	vlmt.ltm_Pre	~~	tmt.mean_Pre	0.174612	0.10547	1.65556	0.0978105
AccR	vlmt.ltm_Pre	~~	gaf_Pre	0.284349	0.10867	2.61663	0.00888017
AccR	vlmt.ltm_Pre	~~	physhealth_Pre	0.335603	0.156086	2.15011	0.0315464
AccR	vlmt.ltm_Pre	~~	AccR_Pre	0.0875608	0.0843336	1.03827	0.299146
AccR	dst.wm_Pre	~~	tmt.mean_Pre	0.159707	0.114683	1.3926	0.163741
AccR	dst.wm_Pre	~~	gaf_Pre	0.0261574	0.112344	0.232832	0.815892
AccR	dst.wm_Pre	~~	physhealth_Pre	0.0475881	0.164567	0.289172	0.77245
AccR	dst.wm_Pre	~~	AccR_Pre	0.0530576	0.0917585	0.578231	0.563108
AccR	tmt.mean_Pre	~~	gaf_Pre	0.22495	0.112509	1.99939	0.0455664
AccR	tmt.mean_Pre	~~	physhealth_Pre	0.00900601	0.159461	0.0564778	0.954961
AccR	tmt.mean_Pre	~~	AccR_Pre	0.0162694	0.0887558	0.183306	0.854558
AccR	gaf_Pre	~~	physhealth_Pre	0.445437	0.168235	2.64771	0.00810379
AccR	gaf_Pre	~~	AccR_Pre	-0.0438152	0.0884268	-0.495497	0.620249
AccR	physhealth_Pre	~~	AccR_Pre	0.187789	0.131396	1.42918	0.152951
AccR	panss.pos_Post	~~	panss.pos_Post	0.263087	0.0468753	5.61249	1.9944e-08
AccR	panss.neg_Post	~~	panss.neg_Post	0.272462	0.0485456	5.61249	1.9944e-08
AccR	vlmt.stm_Post	~~	vlmt.stm_Post	0.474361	0.0845189	5.61249	1.9944e-08
AccR	vlmt.ltm_Post	~~	vlmt.ltm_Post	0.278931	0.0496982	5.61249	1.9944e-08
AccR	dst.wm_Post	~~	dst.wm_Post	0.527929	0.0940634	5.61249	1.9944e-08
AccR	tmt.mean_Post	~~	tmt.mean_Post	0.295404	0.0526334	5.61249	1.9944e-08
AccR	gaf_Post	~~	gaf_Post	0.430665	0.0767334	5.61249	1.9944e-08
AccR	physhealth_Post	~~	physhealth_Post	0.306967	0.0546936	5.61249	1.9944e-08
AccR	AccR_Post	~~	AccR_Post	0.0617581	0.0110037	5.61249	1.9944e-08
AccR	panss.pos_Pre	~~	panss.pos_Pre	1.0136	0.180597	5.61249	1.9944e-08
AccR	panss.neg_Pre	~~	panss.neg_Pre	0.821422	0.146356	5.61249	1.9944e-08
AccR	vlmt.stm_Pre	~~	vlmt.stm_Pre	0.782131	0.139356	5.61249	1.9944e-08
AccR	vlmt.ltm_Pre	~~	vlmt.ltm_Pre	0.771459	0.137454	5.61249	1.9944e-08
AccR	dst.wm_Pre	~~	dst.wm_Pre	0.924249	0.164677	5.61249	1.9944e-08
AccR	tmt.mean_Pre	~~	tmt.mean_Pre	0.868898	0.154815	5.61249	1.9944e-08
AccR	gaf_Pre	~~	gaf_Pre	0.859566	0.153153	5.61249	1.9944e-08
AccR	physhealth_Pre	~~	physhealth_Pre	1.84357	0.328476	5.61249	1.9944e-08
AccR	AccR_Pre	~~	AccR_Pre	0.570865	0.101713	5.61249	1.9944e-08
AccR	group	~~	group	0.752834	0	NA	NA
AccR	group	~~	age	-0.029407	0	NA	NA
AccR	group	~~	sex	0.0188964	0	NA	NA
AccR	group	~~	study	0.0634921	0	NA	NA
AccR	group	~~	cpz	-0.270406	0	NA	NA
AccR	group	~~	education_years	0.00299719	0	NA	NA
AccR	age	~~	age	0.992063	0	NA	NA
AccR	age	~~	sex	-0.12299	0	NA	NA
AccR	age	~~	study	-0.0468424	0	NA	NA
AccR	age	~~	cpz	-0.0513002	0	NA	NA
AccR	age	~~	education_years	0.165983	0	NA	NA
AccR	sex	~~	sex	0.210632	0	NA	NA
AccR	sex	~~	study	0.010582	0	NA	NA
AccR	sex	~~	cpz	-0.0198313	0	NA	NA
AccR	sex	~~	education_years	-0.0666471	0	NA	NA
AccR	study	~~	study	0.222222	0	NA	NA
AccR	study	~~	cpz	0.0951995	0	NA	NA
AccR	study	~~	education_years	-0.0494052	0	NA	NA
AccR	cpz	~~	cpz	0.992063	0	NA	NA
AccR	cpz	~~	education_years	0.161705	0	NA	NA
AccR	education_years	~~	education_years	0.992063	0	NA	NA
InsulaL	panss.pos_Post	~	panss.pos_Pre	0.53401	0.0848292	6.29512	3.07158e-10
InsulaL	panss.pos_Post	~	panss.neg_Pre	0.252077	0.119276	2.11338	0.0345681
InsulaL	panss.pos_Post	~	vlmt.stm_Pre	0.163919	0.100866	1.62511	0.10414
InsulaL	panss.pos_Post	~	vlmt.ltm_Pre	-0.10852	0.105912	-1.02462	0.305541
InsulaL	panss.pos_Post	~	dst.wm_Pre	-0.135878	0.0791836	-1.71598	0.0861653
InsulaL	panss.pos_Post	~	tmt.mean_Pre	0.0402612	0.0764363	0.526729	0.598382
InsulaL	panss.pos_Post	~	gaf_Pre	0.118941	0.110581	1.07561	0.282103
InsulaL	panss.pos_Post	~	physhealth_Pre	0.0472059	0.0540889	0.872746	0.382802
InsulaL	panss.pos_Post	~	InsulaL_Pre	0.219828	0.0917032	2.39717	0.0165224
InsulaL	panss.pos_Post	~	group	-0.00357855	0.0857094	-0.0417521	0.966696
InsulaL	panss.pos_Post	~	age	0.183502	0.0907806	2.02138	0.0432405
InsulaL	panss.pos_Post	~	sex	0.243971	0.155091	1.57308	0.115699
InsulaL	panss.pos_Post	~	study	-0.0537285	0.175808	-0.305609	0.759902
InsulaL	panss.pos_Post	~	cpz	0.0961198	0.0740936	1.29728	0.194536
InsulaL	panss.pos_Post	~	education_years	-0.127405	0.0766923	-1.66124	0.0966644
InsulaL	panss.neg_Post	~	panss.pos_Pre	0.0363742	0.0888872	0.409218	0.68238
InsulaL	panss.neg_Post	~	panss.neg_Pre	0.644981	0.124982	5.16057	2.46196e-07
InsulaL	panss.neg_Post	~	vlmt.stm_Pre	0.0301598	0.105692	0.285357	0.775371
InsulaL	panss.neg_Post	~	vlmt.ltm_Pre	-0.0635629	0.110978	-0.57275	0.566814
InsulaL	panss.neg_Post	~	dst.wm_Pre	0.0685341	0.0829715	0.825995	0.408807
InsulaL	panss.neg_Post	~	tmt.mean_Pre	-0.0071038	0.0800928	-0.0886946	0.929325
InsulaL	panss.neg_Post	~	gaf_Pre	0.0398028	0.115871	0.343511	0.731214
InsulaL	panss.neg_Post	~	physhealth_Pre	0.0606202	0.0566764	1.06958	0.284807
InsulaL	panss.neg_Post	~	InsulaL_Pre	-0.00755385	0.0960901	-0.0786122	0.937341
InsulaL	panss.neg_Post	~	group	0.119061	0.0898095	1.3257	0.184939
InsulaL	panss.neg_Post	~	age	0.0390867	0.0951233	0.410905	0.681142
InsulaL	panss.neg_Post	~	sex	0.109589	0.16251	0.67435	0.500089
InsulaL	panss.neg_Post	~	study	0.158164	0.184218	0.858567	0.390579
InsulaL	panss.neg_Post	~	cpz	0.198205	0.077638	2.55294	0.0106818
InsulaL	panss.neg_Post	~	education_years	-0.153231	0.080361	-1.90678	0.0565494
InsulaL	vlmt.stm_Post	~	panss.pos_Pre	-0.120215	0.117994	-1.01883	0.308284
InsulaL	vlmt.stm_Post	~	panss.neg_Pre	-0.121782	0.165908	-0.734031	0.46293
InsulaL	vlmt.stm_Post	~	vlmt.stm_Pre	0.277346	0.140301	1.9768	0.0480648
InsulaL	vlmt.stm_Post	~	vlmt.ltm_Pre	0.445639	0.147319	3.025	0.0024863
InsulaL	vlmt.stm_Post	~	dst.wm_Pre	0.15554	0.110141	1.41219	0.157894
InsulaL	vlmt.stm_Post	~	tmt.mean_Pre	-0.144619	0.106319	-1.36023	0.173758
InsulaL	vlmt.stm_Post	~	gaf_Pre	0.0657646	0.153813	0.427563	0.66897
InsulaL	vlmt.stm_Post	~	physhealth_Pre	0.027374	0.0752353	0.363845	0.715974
InsulaL	vlmt.stm_Post	~	InsulaL_Pre	0.0294245	0.127555	0.230681	0.817563
InsulaL	vlmt.stm_Post	~	group	0.0595524	0.119218	0.499526	0.617409
InsulaL	vlmt.stm_Post	~	age	0.034823	0.126272	0.275778	0.782718
InsulaL	vlmt.stm_Post	~	sex	0.105824	0.215725	0.490551	0.623744
InsulaL	vlmt.stm_Post	~	study	0.348365	0.244541	1.42457	0.154283
InsulaL	vlmt.stm_Post	~	cpz	0.0268373	0.103061	0.260402	0.794553
InsulaL	vlmt.stm_Post	~	education_years	0.062088	0.106676	0.582026	0.560549
InsulaL	vlmt.ltm_Post	~	panss.pos_Pre	-0.0999609	0.086268	-1.15872	0.246568
InsulaL	vlmt.ltm_Post	~	panss.neg_Pre	0.0315123	0.1213	0.259789	0.795027
InsulaL	vlmt.ltm_Post	~	vlmt.stm_Pre	0.284163	0.102577	2.77023	0.00560167
InsulaL	vlmt.ltm_Post	~	vlmt.ltm_Pre	0.56742	0.107708	5.26812	1.37825e-07
InsulaL	vlmt.ltm_Post	~	dst.wm_Pre	0.103597	0.0805267	1.28649	0.198271
InsulaL	vlmt.ltm_Post	~	tmt.mean_Pre	-0.0719086	0.0777328	-0.925074	0.354928
InsulaL	vlmt.ltm_Post	~	gaf_Pre	0.245598	0.112456	2.18394	0.0289665
InsulaL	vlmt.ltm_Post	~	physhealth_Pre	-0.021867	0.0550064	-0.397536	0.690972
InsulaL	vlmt.ltm_Post	~	InsulaL_Pre	0.227532	0.0932587	2.43979	0.0146958
InsulaL	vlmt.ltm_Post	~	group	-0.0706667	0.0871632	-0.81074	0.417515
InsulaL	vlmt.ltm_Post	~	age	0.0686385	0.0923204	0.743481	0.45719
InsulaL	vlmt.ltm_Post	~	sex	-0.0814661	0.157722	-0.516518	0.605492
InsulaL	vlmt.ltm_Post	~	study	0.417193	0.17879	2.33342	0.0196261
InsulaL	vlmt.ltm_Post	~	cpz	-0.133755	0.0753503	-1.77511	0.0758798
InsulaL	vlmt.ltm_Post	~	education_years	0.0349228	0.0779931	0.447767	0.654321
InsulaL	dst.wm_Post	~	panss.pos_Pre	-0.0102126	0.122462	-0.083394	0.933538
InsulaL	dst.wm_Post	~	panss.neg_Pre	0.335956	0.172192	1.95106	0.0510499
InsulaL	dst.wm_Post	~	vlmt.stm_Pre	0.209465	0.145614	1.43849	0.150294
InsulaL	dst.wm_Post	~	vlmt.ltm_Pre	0.0813386	0.152898	0.531979	0.59474
InsulaL	dst.wm_Post	~	dst.wm_Pre	0.33931	0.114312	2.96827	0.0029948
InsulaL	dst.wm_Post	~	tmt.mean_Pre	0.210153	0.110346	1.90449	0.0568462
InsulaL	dst.wm_Post	~	gaf_Pre	0.199389	0.159638	1.24901	0.211662
InsulaL	dst.wm_Post	~	physhealth_Pre	0.17047	0.0780847	2.18314	0.0290253
InsulaL	dst.wm_Post	~	InsulaL_Pre	0.155981	0.132386	1.17823	0.238705
InsulaL	dst.wm_Post	~	group	0.0502777	0.123733	0.40634	0.684493
InsulaL	dst.wm_Post	~	age	0.127502	0.131054	0.972893	0.330606
InsulaL	dst.wm_Post	~	sex	0.381006	0.223895	1.70172	0.0888083
InsulaL	dst.wm_Post	~	study	-0.356646	0.253803	-1.40521	0.159959
InsulaL	dst.wm_Post	~	cpz	0.0111559	0.106964	0.104296	0.916935
InsulaL	dst.wm_Post	~	education_years	-0.0842981	0.110716	-0.761393	0.446423
InsulaL	tmt.mean_Post	~	panss.pos_Pre	0.136342	0.0951479	1.43295	0.151872
InsulaL	tmt.mean_Post	~	panss.neg_Pre	0.144429	0.133785	1.07956	0.28034
InsulaL	tmt.mean_Post	~	vlmt.stm_Pre	0.122087	0.113136	1.07912	0.280534
InsulaL	tmt.mean_Post	~	vlmt.ltm_Pre	0.198702	0.118795	1.67265	0.0943965
InsulaL	tmt.mean_Post	~	dst.wm_Pre	0.0353646	0.0888156	0.39818	0.690497
InsulaL	tmt.mean_Post	~	tmt.mean_Pre	0.601252	0.0857341	7.01298	2.33302e-12
InsulaL	tmt.mean_Post	~	gaf_Pre	0.0877213	0.124032	0.707248	0.479412
InsulaL	tmt.mean_Post	~	physhealth_Pre	0.0153202	0.0606684	0.252524	0.800636
InsulaL	tmt.mean_Post	~	InsulaL_Pre	-0.035774	0.102858	-0.347799	0.727991
InsulaL	tmt.mean_Post	~	group	0.0898754	0.0961352	0.934885	0.349847
InsulaL	tmt.mean_Post	~	age	-0.0481797	0.101823	-0.47317	0.636092
InsulaL	tmt.mean_Post	~	sex	0.0677849	0.173957	0.389666	0.696784
InsulaL	tmt.mean_Post	~	study	-0.365123	0.197194	-1.8516	0.0640839
InsulaL	tmt.mean_Post	~	cpz	-0.125571	0.0831064	-1.51097	0.130797
InsulaL	tmt.mean_Post	~	education_years	-0.0390643	0.0860212	-0.454124	0.64974
InsulaL	gaf_Post	~	panss.pos_Pre	-0.0410499	0.109325	-0.375484	0.707301
InsulaL	gaf_Post	~	panss.neg_Pre	0.120649	0.15372	0.784863	0.432534
InsulaL	gaf_Post	~	vlmt.stm_Pre	0.278604	0.129994	2.14321	0.0320963
InsulaL	gaf_Post	~	vlmt.ltm_Pre	-0.207632	0.136496	-1.52116	0.12822
InsulaL	gaf_Post	~	dst.wm_Pre	-0.106864	0.102049	-1.04718	0.295016
InsulaL	gaf_Post	~	tmt.mean_Pre	0.214866	0.0985088	2.18118	0.02917
InsulaL	gaf_Post	~	gaf_Pre	0.564947	0.142513	3.96418	7.3649e-05
InsulaL	gaf_Post	~	physhealth_Pre	0.0166615	0.0697082	0.239018	0.811092
InsulaL	gaf_Post	~	InsulaL_Pre	0.216608	0.118184	1.8328	0.066833
InsulaL	gaf_Post	~	group	-0.174232	0.11046	-1.57734	0.114718
InsulaL	gaf_Post	~	age	0.150322	0.116995	1.28486	0.198843
InsulaL	gaf_Post	~	sex	-0.242605	0.199877	-1.21377	0.224834
InsulaL	gaf_Post	~	study	-0.224847	0.226576	-0.99237	0.321017
InsulaL	gaf_Post	~	cpz	-0.142486	0.0954896	-1.49217	0.135656
InsulaL	gaf_Post	~	education_years	0.116028	0.0988387	1.17391	0.24043
InsulaL	physhealth_Post	~	panss.pos_Pre	-0.233221	0.0934989	-2.49437	0.0126181
InsulaL	physhealth_Post	~	panss.neg_Pre	0.0431451	0.131467	0.328182	0.742774
InsulaL	physhealth_Post	~	vlmt.stm_Pre	0.0849867	0.111175	0.764439	0.444606
InsulaL	physhealth_Post	~	vlmt.ltm_Pre	0.00812718	0.116736	0.06962	0.944496
InsulaL	physhealth_Post	~	dst.wm_Pre	-0.0924151	0.0872764	-1.05888	0.289655
InsulaL	physhealth_Post	~	tmt.mean_Pre	0.0647464	0.0842483	0.768519	0.442179
InsulaL	physhealth_Post	~	gaf_Pre	-0.0217427	0.121882	-0.178391	0.858416
InsulaL	physhealth_Post	~	physhealth_Pre	0.707492	0.059617	11.8673	0
InsulaL	physhealth_Post	~	InsulaL_Pre	-0.189503	0.101076	-1.87487	0.0608112
InsulaL	physhealth_Post	~	group	0.0252723	0.0944692	0.267519	0.789069
InsulaL	physhealth_Post	~	age	0.055777	0.100059	0.557443	0.577225
InsulaL	physhealth_Post	~	sex	0.0977108	0.170942	0.571603	0.567591
InsulaL	physhealth_Post	~	study	0.366778	0.193776	1.89279	0.0583858
InsulaL	physhealth_Post	~	cpz	0.0719409	0.0816662	0.880915	0.378364
InsulaL	physhealth_Post	~	education_years	-0.0649732	0.0845304	-0.768637	0.442109
InsulaL	InsulaL_Post	~	panss.pos_Pre	-0.049012	0.0345145	-1.42004	0.155595
InsulaL	InsulaL_Post	~	panss.neg_Pre	0.0900537	0.04853	1.85563	0.0635067
InsulaL	InsulaL_Post	~	vlmt.stm_Pre	0.00146678	0.0410395	0.0357408	0.971489
InsulaL	InsulaL_Post	~	vlmt.ltm_Pre	-0.0459771	0.0430923	-1.06694	0.285997
InsulaL	InsulaL_Post	~	dst.wm_Pre	0.0295952	0.0322174	0.918608	0.358301
InsulaL	InsulaL_Post	~	tmt.mean_Pre	0.0385807	0.0310997	1.24055	0.214772
InsulaL	InsulaL_Post	~	gaf_Pre	0.055067	0.044992	1.22393	0.220979
InsulaL	InsulaL_Post	~	physhealth_Pre	0.0319261	0.0220072	1.45072	0.146859
InsulaL	InsulaL_Post	~	InsulaL_Pre	1.04241	0.0373113	27.9382	0
InsulaL	InsulaL_Post	~	group	-0.0250196	0.0348726	-0.717456	0.473093
InsulaL	InsulaL_Post	~	age	0.00221092	0.0369359	0.0598584	0.952268
InsulaL	InsulaL_Post	~	sex	-0.0555695	0.0631019	-0.880632	0.378517
InsulaL	InsulaL_Post	~	study	0.0759923	0.0715311	1.06237	0.288069
InsulaL	InsulaL_Post	~	cpz	-0.0371821	0.0301465	-1.23338	0.217433
InsulaL	InsulaL_Post	~	education_years	-0.0379505	0.0312038	-1.21621	0.223904
InsulaL	panss.pos_Pre	~	group	0.0997567	0.159323	0.626129	0.53123
InsulaL	panss.pos_Pre	~	age	0.130257	0.134323	0.969729	0.332181
InsulaL	panss.pos_Pre	~	sex	-0.177344	0.289004	-0.613639	0.539454
InsulaL	panss.pos_Pre	~	study	0.557717	0.286919	1.94382	0.0519177
InsulaL	panss.pos_Pre	~	cpz	0.209967	0.142865	1.46968	0.141647
InsulaL	panss.pos_Pre	~	education_years	-0.0356324	0.133602	-0.266706	0.789695
InsulaL	panss.neg_Pre	~	group	0.037399	0.143426	0.260755	0.794282
InsulaL	panss.neg_Pre	~	age	-0.0223389	0.120921	-0.18474	0.853433
InsulaL	panss.neg_Pre	~	sex	-0.321311	0.260168	-1.23501	0.216827
InsulaL	panss.neg_Pre	~	study	1.00096	0.258291	3.87532	0.000106483
InsulaL	panss.neg_Pre	~	cpz	0.0934841	0.12861	0.726878	0.467301
InsulaL	panss.neg_Pre	~	education_years	-0.0784082	0.120271	-0.651928	0.514447
InsulaL	vlmt.stm_Pre	~	group	-0.199572	0.139954	-1.42598	0.153873
InsulaL	vlmt.stm_Pre	~	age	-0.277762	0.117993	-2.35405	0.0185699
InsulaL	vlmt.stm_Pre	~	sex	-0.101631	0.25387	-0.400326	0.688916
InsulaL	vlmt.stm_Pre	~	study	0.0614998	0.252038	0.24401	0.807223
InsulaL	vlmt.stm_Pre	~	cpz	-0.11577	0.125497	-0.922493	0.356271
InsulaL	vlmt.stm_Pre	~	education_years	0.268393	0.11736	2.28693	0.0221998
InsulaL	vlmt.ltm_Pre	~	group	-0.10266	0.138996	-0.738581	0.460161
InsulaL	vlmt.ltm_Pre	~	age	-0.26568	0.117185	-2.26718	0.0233794
InsulaL	vlmt.ltm_Pre	~	sex	-0.265309	0.252132	-1.05226	0.292679
InsulaL	vlmt.ltm_Pre	~	study	0.327088	0.250312	1.30672	0.191308
InsulaL	vlmt.ltm_Pre	~	cpz	-0.0310199	0.124638	-0.24888	0.803453
InsulaL	vlmt.ltm_Pre	~	education_years	0.121651	0.116556	1.04371	0.296619
InsulaL	dst.wm_Pre	~	group	-0.0470716	0.152139	-0.309399	0.757018
InsulaL	dst.wm_Pre	~	age	-0.0964598	0.128266	-0.752029	0.452033
InsulaL	dst.wm_Pre	~	sex	0.159866	0.275973	0.579281	0.5624
InsulaL	dst.wm_Pre	~	study	0.0960111	0.273981	0.35043	0.726016
InsulaL	dst.wm_Pre	~	cpz	-0.0333449	0.136423	-0.244423	0.806903
InsulaL	dst.wm_Pre	~	education_years	0.169076	0.127577	1.32528	0.185078
InsulaL	tmt.mean_Pre	~	group	-0.215643	0.147513	-1.46186	0.143779
InsulaL	tmt.mean_Pre	~	age	-0.280982	0.124366	-2.25932	0.0238636
InsulaL	tmt.mean_Pre	~	sex	0.0564521	0.267581	0.210972	0.832909
InsulaL	tmt.mean_Pre	~	study	-0.156633	0.26565	-0.58962	0.555445
InsulaL	tmt.mean_Pre	~	cpz	0.0354077	0.132275	0.267683	0.788944
InsulaL	tmt.mean_Pre	~	education_years	0.307732	0.123698	2.48777	0.0128548
InsulaL	gaf_Pre	~	group	0.11057	0.146718	0.753622	0.451076
InsulaL	gaf_Pre	~	age	-0.027259	0.123696	-0.22037	0.825583
InsulaL	gaf_Pre	~	sex	-0.157242	0.266141	-0.590823	0.554639
InsulaL	gaf_Pre	~	study	-0.442278	0.26422	-1.6739	0.09415
InsulaL	gaf_Pre	~	cpz	-0.139058	0.131563	-1.05697	0.290526
InsulaL	gaf_Pre	~	education_years	-0.106536	0.123032	-0.86592	0.386534
InsulaL	physhealth_Pre	~	group	0.10475	0.214869	0.487507	0.625899
InsulaL	physhealth_Pre	~	age	-0.311853	0.181153	-1.72149	0.0851627
InsulaL	physhealth_Pre	~	sex	-0.201697	0.389763	-0.517487	0.604816
InsulaL	physhealth_Pre	~	study	-0.0171179	0.38695	-0.0442379	0.964715
InsulaL	physhealth_Pre	~	cpz	-0.18644	0.192674	-0.967644	0.333222
InsulaL	physhealth_Pre	~	education_years	0.310773	0.180181	1.72478	0.0845663
InsulaL	InsulaL_Pre	~	group	-0.212762	0.122109	-1.74239	0.0814411
InsulaL	InsulaL_Pre	~	age	-0.499952	0.102949	-4.85631	1.19592e-06
InsulaL	InsulaL_Pre	~	sex	-0.163371	0.221501	-0.737563	0.46078
InsulaL	InsulaL_Pre	~	study	0.560797	0.219902	2.55021	0.0107659
InsulaL	InsulaL_Pre	~	cpz	-0.0730742	0.109496	-0.66737	0.504536
InsulaL	InsulaL_Pre	~	education_years	0.178866	0.102396	1.7468	0.0806716
InsulaL	panss.pos_Post	~~	panss.neg_Post	0.14644	0.0375956	3.89514	9.81434e-05
InsulaL	panss.pos_Post	~~	vlmt.stm_Post	-0.033869	0.0436926	-0.775167	0.438241
InsulaL	panss.pos_Post	~~	vlmt.ltm_Post	0.0578817	0.0326177	1.77455	0.0759719
InsulaL	panss.pos_Post	~~	dst.wm_Post	0.0488597	0.0455485	1.0727	0.283408
InsulaL	panss.pos_Post	~~	tmt.mean_Post	-0.0647517	0.036001	-1.79861	0.0720806
InsulaL	panss.pos_Post	~~	gaf_Post	-0.142717	0.0441195	-3.23479	0.00121733
InsulaL	panss.pos_Post	~~	physhealth_Post	0.0727422	0.0356548	2.04018	0.0413323
InsulaL	panss.pos_Post	~~	InsulaL_Post	0.0259818	0.0131339	1.97822	0.0479043
InsulaL	panss.neg_Post	~~	vlmt.stm_Post	-0.0278684	0.0456989	-0.609825	0.541978
InsulaL	panss.neg_Post	~~	vlmt.ltm_Post	0.00278441	0.0333147	0.083579	0.933391
InsulaL	panss.neg_Post	~~	dst.wm_Post	-0.00818666	0.0473008	-0.173077	0.862591
InsulaL	panss.neg_Post	~~	tmt.mean_Post	-0.0181732	0.0368132	-0.49366	0.621546
InsulaL	panss.neg_Post	~~	gaf_Post	-0.154413	0.0464834	-3.3219	0.000894069
InsulaL	panss.neg_Post	~~	physhealth_Post	-0.00707391	0.0361161	-0.195866	0.844715
InsulaL	panss.neg_Post	~~	InsulaL_Post	0.00532027	0.0133448	0.398678	0.690131
InsulaL	vlmt.stm_Post	~~	vlmt.ltm_Post	0.13316	0.0472967	2.81542	0.00487133
InsulaL	vlmt.stm_Post	~~	dst.wm_Post	0.015732	0.0628059	0.250487	0.802211
InsulaL	vlmt.stm_Post	~~	tmt.mean_Post	0.0224629	0.0488552	0.459785	0.645671
InsulaL	vlmt.stm_Post	~~	gaf_Post	0.00931139	0.0560528	0.166118	0.868064
InsulaL	vlmt.stm_Post	~~	physhealth_Post	-0.019492	0.0479908	-0.406161	0.684624
InsulaL	vlmt.stm_Post	~~	InsulaL_Post	0.0251518	0.0179738	1.39936	0.161705
InsulaL	vlmt.ltm_Post	~~	dst.wm_Post	0.0224164	0.0459829	0.487495	0.625908
InsulaL	vlmt.ltm_Post	~~	tmt.mean_Post	-0.0290465	0.0358465	-0.810301	0.417767
InsulaL	vlmt.ltm_Post	~~	gaf_Post	0.043551	0.0413384	1.05352	0.292101
InsulaL	vlmt.ltm_Post	~~	physhealth_Post	0.0048461	0.0350466	0.138276	0.890022
InsulaL	vlmt.ltm_Post	~~	InsulaL_Post	-0.00822186	0.0129766	-0.633589	0.526349
InsulaL	dst.wm_Post	~~	tmt.mean_Post	0.0566755	0.0511215	1.10864	0.267584
InsulaL	dst.wm_Post	~~	gaf_Post	-0.0201927	0.0582185	-0.346843	0.728709
InsulaL	dst.wm_Post	~~	physhealth_Post	0.0712056	0.0505455	1.40874	0.158911
InsulaL	dst.wm_Post	~~	InsulaL_Post	0.03964	0.0190293	2.0831	0.0372423
InsulaL	tmt.mean_Post	~~	gaf_Post	0.136755	0.0483632	2.82766	0.00468893
InsulaL	tmt.mean_Post	~~	physhealth_Post	0.0134734	0.0386854	0.34828	0.72763
InsulaL	tmt.mean_Post	~~	InsulaL_Post	0.00722521	0.0142957	0.505411	0.61327
InsulaL	gaf_Post	~~	physhealth_Post	-0.120962	0.0469492	-2.57645	0.00998218
InsulaL	gaf_Post	~~	InsulaL_Post	-0.0205049	0.0165948	-1.23562	0.216599
InsulaL	physhealth_Post	~~	InsulaL_Post	0.0284736	0.0144711	1.96761	0.0491125
InsulaL	panss.pos_Pre	~~	panss.neg_Pre	0.539992	0.133582	4.0424	5.29074e-05
InsulaL	panss.pos_Pre	~~	vlmt.stm_Pre	-0.0240279	0.112217	-0.214119	0.830454
InsulaL	panss.pos_Pre	~~	vlmt.ltm_Pre	-0.0449146	0.111552	-0.402632	0.687219
InsulaL	panss.pos_Pre	~~	dst.wm_Pre	-0.163174	0.123664	-1.3195	0.187003
InsulaL	panss.pos_Pre	~~	tmt.mean_Pre	-0.284155	0.123536	-2.30017	0.0214384
InsulaL	panss.pos_Pre	~~	gaf_Pre	-0.458229	0.131005	-3.49779	0.000469132
InsulaL	panss.pos_Pre	~~	physhealth_Pre	-0.47234	0.182215	-2.59221	0.00953604
InsulaL	panss.pos_Pre	~~	InsulaL_Pre	0.0488267	0.098067	0.497891	0.618561
InsulaL	panss.neg_Pre	~~	vlmt.stm_Pre	-0.10765	0.101891	-1.05652	0.29073
InsulaL	panss.neg_Pre	~~	vlmt.ltm_Pre	-0.122797	0.101479	-1.21007	0.226251
InsulaL	panss.neg_Pre	~~	dst.wm_Pre	0.0115801	0.109786	0.105479	0.915996
InsulaL	panss.neg_Pre	~~	tmt.mean_Pre	-0.20482	0.109522	-1.87014	0.0614648
InsulaL	panss.neg_Pre	~~	gaf_Pre	-0.610139	0.13083	-4.66361	3.10715e-06
InsulaL	panss.neg_Pre	~~	physhealth_Pre	-0.506547	0.167661	-3.02126	0.00251721
InsulaL	panss.neg_Pre	~~	InsulaL_Pre	-0.0035723	0.0881095	-0.0405439	0.96766
InsulaL	vlmt.stm_Pre	~~	vlmt.ltm_Pre	0.498994	0.116318	4.28992	1.78734e-05
InsulaL	vlmt.stm_Pre	~~	dst.wm_Pre	0.306393	0.113862	2.69093	0.00712532
InsulaL	vlmt.stm_Pre	~~	tmt.mean_Pre	0.208543	0.107133	1.94658	0.051585
InsulaL	vlmt.stm_Pre	~~	gaf_Pre	0.108461	0.104202	1.04087	0.297936
InsulaL	vlmt.stm_Pre	~~	physhealth_Pre	0.187289	0.153115	1.22319	0.221259
InsulaL	vlmt.stm_Pre	~~	InsulaL_Pre	0.010419	0.0859853	0.121172	0.903555
InsulaL	vlmt.ltm_Pre	~~	dst.wm_Pre	0.206525	0.109521	1.88572	0.0593333
InsulaL	vlmt.ltm_Pre	~~	tmt.mean_Pre	0.174612	0.10547	1.65556	0.0978105
InsulaL	vlmt.ltm_Pre	~~	gaf_Pre	0.284349	0.10867	2.61663	0.00888017
InsulaL	vlmt.ltm_Pre	~~	physhealth_Pre	0.335603	0.156086	2.15011	0.0315464
InsulaL	vlmt.ltm_Pre	~~	InsulaL_Pre	-0.0621367	0.0857449	-0.72467	0.468654
InsulaL	dst.wm_Pre	~~	tmt.mean_Pre	0.159707	0.114683	1.3926	0.163741
InsulaL	dst.wm_Pre	~~	gaf_Pre	0.0261574	0.112344	0.232832	0.815892
InsulaL	dst.wm_Pre	~~	physhealth_Pre	0.0475881	0.164567	0.289172	0.77245
InsulaL	dst.wm_Pre	~~	InsulaL_Pre	0.233337	0.097975	2.3816	0.0172377
InsulaL	tmt.mean_Pre	~~	gaf_Pre	0.22495	0.112509	1.99939	0.0455664
InsulaL	tmt.mean_Pre	~~	physhealth_Pre	0.00900601	0.159461	0.0564778	0.954961
InsulaL	tmt.mean_Pre	~~	InsulaL_Pre	-0.119569	0.0918624	-1.30161	0.193049
InsulaL	gaf_Pre	~~	physhealth_Pre	0.445437	0.168235	2.64771	0.00810379
InsulaL	gaf_Pre	~~	InsulaL_Pre	-0.0925572	0.0908821	-1.01843	0.308473
InsulaL	physhealth_Pre	~~	InsulaL_Pre	-0.0563302	0.132187	-0.426139	0.670006
InsulaL	panss.pos_Post	~~	panss.pos_Post	0.248133	0.0442108	5.61249	1.9944e-08
InsulaL	panss.neg_Post	~~	panss.neg_Post	0.272441	0.0485419	5.61249	1.9944e-08
InsulaL	vlmt.stm_Post	~~	vlmt.stm_Post	0.480076	0.0855372	5.61249	1.9944e-08
InsulaL	vlmt.ltm_Post	~~	vlmt.ltm_Post	0.256621	0.0457233	5.61249	1.9944e-08
InsulaL	dst.wm_Post	~~	dst.wm_Post	0.517129	0.092139	5.61249	1.9944e-08
InsulaL	tmt.mean_Post	~~	tmt.mean_Post	0.312171	0.0556207	5.61249	1.9944e-08
InsulaL	gaf_Post	~~	gaf_Post	0.41213	0.073431	5.61249	1.9944e-08
InsulaL	physhealth_Post	~~	physhealth_Post	0.301444	0.0537096	5.61249	1.9944e-08
InsulaL	InsulaL_Post	~~	InsulaL_Post	0.0410767	0.0073188	5.61249	1.9944e-08
InsulaL	panss.pos_Pre	~~	panss.pos_Pre	1.0136	0.180597	5.61249	1.9944e-08
InsulaL	panss.neg_Pre	~~	panss.neg_Pre	0.821422	0.146356	5.61249	1.9944e-08
InsulaL	vlmt.stm_Pre	~~	vlmt.stm_Pre	0.782131	0.139356	5.61249	1.9944e-08
InsulaL	vlmt.ltm_Pre	~~	vlmt.ltm_Pre	0.771459	0.137454	5.61249	1.9944e-08
InsulaL	dst.wm_Pre	~~	dst.wm_Pre	0.924249	0.164677	5.61249	1.9944e-08
InsulaL	tmt.mean_Pre	~~	tmt.mean_Pre	0.868898	0.154815	5.61249	1.9944e-08
InsulaL	gaf_Pre	~~	gaf_Pre	0.859566	0.153153	5.61249	1.9944e-08
InsulaL	physhealth_Pre	~~	physhealth_Pre	1.84357	0.328476	5.61249	1.9944e-08
InsulaL	InsulaL_Pre	~~	InsulaL_Pre	0.595399	0.106085	5.61249	1.9944e-08
InsulaL	group	~~	group	0.752834	0	NA	NA
InsulaL	group	~~	age	-0.029407	0	NA	NA
InsulaL	group	~~	sex	0.0188964	0	NA	NA
InsulaL	group	~~	study	0.0634921	0	NA	NA
InsulaL	group	~~	cpz	-0.270406	0	NA	NA
InsulaL	group	~~	education_years	0.00299719	0	NA	NA
InsulaL	age	~~	age	0.992063	0	NA	NA
InsulaL	age	~~	sex	-0.12299	0	NA	NA
InsulaL	age	~~	study	-0.0468424	0	NA	NA
InsulaL	age	~~	cpz	-0.0513002	0	NA	NA
InsulaL	age	~~	education_years	0.165983	0	NA	NA
InsulaL	sex	~~	sex	0.210632	0	NA	NA
InsulaL	sex	~~	study	0.010582	0	NA	NA
InsulaL	sex	~~	cpz	-0.0198313	0	NA	NA
InsulaL	sex	~~	education_years	-0.0666471	0	NA	NA
InsulaL	study	~~	study	0.222222	0	NA	NA
InsulaL	study	~~	cpz	0.0951995	0	NA	NA
InsulaL	study	~~	education_years	-0.0494052	0	NA	NA
InsulaL	cpz	~~	cpz	0.992063	0	NA	NA
InsulaL	cpz	~~	education_years	0.161705	0	NA	NA
InsulaL	education_years	~~	education_years	0.992063	0	NA	NA
InsulaR	panss.pos_Post	~	panss.pos_Pre	0.540142	0.0845633	6.38743	1.687e-10
InsulaR	panss.pos_Post	~	panss.neg_Pre	0.24451	0.118637	2.06099	0.0393039
InsulaR	panss.pos_Post	~	vlmt.stm_Pre	0.157262	0.100833	1.55963	0.118848
InsulaR	panss.pos_Post	~	vlmt.ltm_Pre	-0.137521	0.105829	-1.29946	0.193786
InsulaR	panss.pos_Post	~	dst.wm_Pre	-0.103073	0.0749019	-1.37611	0.168788
InsulaR	panss.pos_Post	~	tmt.mean_Pre	0.0526182	0.0776171	0.677921	0.497822
InsulaR	panss.pos_Post	~	gaf_Pre	0.117553	0.110513	1.0637	0.287465
InsulaR	panss.pos_Post	~	physhealth_Pre	0.0344868	0.0540939	0.637535	0.523776
InsulaR	panss.pos_Post	~	InsulaR_Pre	0.203817	0.0851413	2.39387	0.0166719
InsulaR	panss.pos_Post	~	group	-0.0520523	0.0832179	-0.625493	0.531647
InsulaR	panss.pos_Post	~	age	0.191245	0.0927542	2.06185	0.0392219
InsulaR	panss.pos_Post	~	sex	0.297377	0.161063	1.84634	0.0648427
InsulaR	panss.pos_Post	~	study	0.0638618	0.165036	0.386957	0.698788
InsulaR	panss.pos_Post	~	cpz	0.104826	0.0745919	1.40532	0.159926
InsulaR	panss.pos_Post	~	education_years	-0.125837	0.0765809	-1.64318	0.100345
InsulaR	panss.neg_Post	~	panss.pos_Pre	0.0267519	0.0878083	0.304663	0.760623
InsulaR	panss.neg_Post	~	panss.neg_Pre	0.673026	0.123189	5.46335	4.67245e-08
InsulaR	panss.neg_Post	~	vlmt.stm_Pre	0.0306911	0.104702	0.293128	0.769424
InsulaR	panss.neg_Post	~	vlmt.ltm_Pre	-0.0687985	0.10989	-0.626067	0.531271
InsulaR	panss.neg_Post	~	dst.wm_Pre	0.046686	0.0777761	0.600261	0.548332
InsulaR	panss.neg_Post	~	tmt.mean_Pre	0.0163604	0.0805955	0.202995	0.839139
InsulaR	panss.neg_Post	~	gaf_Pre	0.0583718	0.114754	0.508669	0.610984
InsulaR	panss.neg_Post	~	physhealth_Pre	0.0579039	0.0561696	1.03088	0.302599
InsulaR	panss.neg_Post	~	InsulaR_Pre	0.094611	0.0884084	1.07016	0.284548
InsulaR	panss.neg_Post	~	group	0.121128	0.0864112	1.40176	0.160988
InsulaR	panss.neg_Post	~	age	0.105918	0.0963134	1.09972	0.271454
InsulaR	panss.neg_Post	~	sex	0.171354	0.167243	1.02458	0.305561
InsulaR	panss.neg_Post	~	study	0.138628	0.171369	0.808943	0.418548
InsulaR	panss.neg_Post	~	cpz	0.212	0.0774542	2.7371	0.00619842
InsulaR	panss.neg_Post	~	education_years	-0.170179	0.0795196	-2.14009	0.0323473
InsulaR	vlmt.stm_Post	~	panss.pos_Pre	-0.116457	0.117659	-0.989788	0.322278
InsulaR	vlmt.stm_Post	~	panss.neg_Pre	-0.131467	0.165068	-0.796442	0.425775
InsulaR	vlmt.stm_Post	~	vlmt.stm_Pre	0.27636	0.140295	1.96984	0.0488562
InsulaR	vlmt.stm_Post	~	vlmt.ltm_Pre	0.443702	0.147247	3.01332	0.00258404
InsulaR	vlmt.stm_Post	~	dst.wm_Pre	0.166398	0.104216	1.59666	0.110341
InsulaR	vlmt.stm_Post	~	tmt.mean_Pre	-0.15042	0.107994	-1.39286	0.163662
InsulaR	vlmt.stm_Post	~	gaf_Pre	0.0597982	0.153765	0.388894	0.697355
InsulaR	vlmt.stm_Post	~	physhealth_Pre	0.0266557	0.0752645	0.35416	0.723219
InsulaR	vlmt.stm_Post	~	InsulaR_Pre	-0.00443288	0.118463	-0.03742	0.97015
InsulaR	vlmt.stm_Post	~	group	0.0529388	0.115787	0.45721	0.64752
InsulaR	vlmt.stm_Post	~	age	0.0149182	0.129055	0.115596	0.907973
InsulaR	vlmt.stm_Post	~	sex	0.0931223	0.224097	0.415544	0.677744
InsulaR	vlmt.stm_Post	~	study	0.368941	0.229626	1.60671	0.108119
InsulaR	vlmt.stm_Post	~	cpz	0.023604	0.103785	0.227432	0.820088
InsulaR	vlmt.stm_Post	~	education_years	0.0675707	0.106552	0.634156	0.525979
InsulaR	vlmt.ltm_Post	~	panss.pos_Pre	-0.0789414	0.0897178	-0.879886	0.378921
InsulaR	vlmt.ltm_Post	~	panss.neg_Pre	-0.0196374	0.125868	-0.156015	0.876021
InsulaR	vlmt.ltm_Post	~	vlmt.stm_Pre	0.276801	0.106979	2.58743	0.00966947
InsulaR	vlmt.ltm_Post	~	vlmt.ltm_Pre	0.547119	0.11228	4.87282	1.10014e-06
InsulaR	vlmt.ltm_Post	~	dst.wm_Pre	0.169854	0.0794675	2.13741	0.0325647
InsulaR	vlmt.ltm_Post	~	tmt.mean_Pre	-0.0963606	0.0823481	-1.17016	0.241936
InsulaR	vlmt.ltm_Post	~	gaf_Pre	0.215287	0.11725	1.83614	0.066337
InsulaR	vlmt.ltm_Post	~	physhealth_Pre	-0.0301159	0.0573911	-0.524749	0.599758
InsulaR	vlmt.ltm_Post	~	InsulaR_Pre	0.0525447	0.090331	0.581691	0.560775
InsulaR	vlmt.ltm_Post	~	group	-0.121465	0.0882903	-1.37574	0.168902
InsulaR	vlmt.ltm_Post	~	age	-0.0279499	0.0984079	-0.284021	0.776394
InsulaR	vlmt.ltm_Post	~	sex	-0.125341	0.17088	-0.733503	0.463252
InsulaR	vlmt.ltm_Post	~	study	0.563061	0.175096	3.21573	0.00130111
InsulaR	vlmt.ltm_Post	~	cpz	-0.146716	0.0791386	-1.85391	0.0637525
InsulaR	vlmt.ltm_Post	~	education_years	0.0628841	0.0812488	0.77397	0.438949
InsulaR	dst.wm_Post	~	panss.pos_Pre	-0.0105823	0.120951	-0.0874923	0.93028
InsulaR	dst.wm_Post	~	panss.neg_Pre	0.344524	0.169686	2.03036	0.0423197
InsulaR	dst.wm_Post	~	vlmt.stm_Pre	0.204893	0.144221	1.42069	0.155407
InsulaR	dst.wm_Post	~	vlmt.ltm_Pre	0.0576347	0.151367	0.380762	0.70338
InsulaR	dst.wm_Post	~	dst.wm_Pre	0.352193	0.107132	3.28747	0.00101093
InsulaR	dst.wm_Post	~	tmt.mean_Pre	0.230904	0.111015	2.07992	0.0375325
InsulaR	dst.wm_Post	~	gaf_Pre	0.207694	0.158067	1.31396	0.188859
InsulaR	dst.wm_Post	~	physhealth_Pre	0.159863	0.0773703	2.06621	0.0388086
InsulaR	dst.wm_Post	~	InsulaR_Pre	0.195589	0.121777	1.60612	0.108247
InsulaR	dst.wm_Post	~	group	0.016084	0.119026	0.13513	0.892509
InsulaR	dst.wm_Post	~	age	0.166651	0.132666	1.25617	0.209054
InsulaR	dst.wm_Post	~	sex	0.450802	0.230368	1.95688	0.0503616
InsulaR	dst.wm_Post	~	study	-0.280981	0.23605	-1.19034	0.233912
InsulaR	dst.wm_Post	~	cpz	0.0244023	0.106689	0.228725	0.819083
InsulaR	dst.wm_Post	~	education_years	-0.0916597	0.109533	-0.836819	0.402694
InsulaR	tmt.mean_Post	~	panss.pos_Pre	0.133249	0.0949206	1.40379	0.160381
InsulaR	tmt.mean_Post	~	panss.neg_Pre	0.151847	0.133168	1.14027	0.254173
InsulaR	tmt.mean_Post	~	vlmt.stm_Pre	0.123238	0.113183	1.08884	0.276224
InsulaR	tmt.mean_Post	~	vlmt.ltm_Pre	0.202034	0.118791	1.70075	0.0889891
InsulaR	tmt.mean_Post	~	dst.wm_Pre	0.0254121	0.0840759	0.302252	0.76246
InsulaR	tmt.mean_Post	~	tmt.mean_Pre	0.60456	0.0871236	6.93911	3.94573e-12
InsulaR	tmt.mean_Post	~	gaf_Pre	0.0920715	0.124049	0.742218	0.457955
InsulaR	tmt.mean_Post	~	physhealth_Pre	0.0166879	0.0607193	0.274837	0.783441
InsulaR	tmt.mean_Post	~	InsulaR_Pre	-0.0105414	0.0955695	-0.110301	0.912171
InsulaR	tmt.mean_Post	~	group	0.0978532	0.0934105	1.04756	0.294841
InsulaR	tmt.mean_Post	~	age	-0.0344989	0.104115	-0.331355	0.740376
InsulaR	tmt.mean_Post	~	sex	0.0732562	0.18079	0.405201	0.68533
InsulaR	tmt.mean_Post	~	study	-0.38771	0.18525	-2.0929	0.0363578
InsulaR	tmt.mean_Post	~	cpz	-0.12385	0.083728	-1.47919	0.139089
InsulaR	tmt.mean_Post	~	education_years	-0.0430815	0.0859606	-0.501177	0.616246
InsulaR	gaf_Post	~	panss.pos_Pre	-0.0165115	0.111837	-0.147639	0.882628
InsulaR	gaf_Post	~	panss.neg_Pre	0.058587	0.156901	0.373401	0.70885
InsulaR	gaf_Post	~	vlmt.stm_Pre	0.271449	0.133354	2.03555	0.0417956
InsulaR	gaf_Post	~	vlmt.ltm_Pre	-0.223961	0.139962	-1.60015	0.109564
InsulaR	gaf_Post	~	dst.wm_Pre	-0.0338189	0.0990599	-0.341398	0.732804
InsulaR	gaf_Post	~	tmt.mean_Pre	0.180094	0.102651	1.75444	0.0793559
InsulaR	gaf_Post	~	gaf_Pre	0.52718	0.146157	3.60694	0.000309829
InsulaR	gaf_Post	~	physhealth_Pre	0.0103257	0.0715407	0.144333	0.885237
InsulaR	gaf_Post	~	InsulaR_Pre	0.00113398	0.112602	0.0100707	0.991965
InsulaR	gaf_Post	~	group	-0.222784	0.110058	-2.02424	0.042945
InsulaR	gaf_Post	~	age	0.0260897	0.12267	0.212682	0.831575
InsulaR	gaf_Post	~	sex	-0.314973	0.21301	-1.47868	0.139227
InsulaR	gaf_Post	~	study	-0.0785273	0.218265	-0.35978	0.719012
InsulaR	gaf_Post	~	cpz	-0.161605	0.09865	-1.63817	0.101387
InsulaR	gaf_Post	~	education_years	0.150775	0.10128	1.48869	0.136569
InsulaR	physhealth_Post	~	panss.pos_Pre	-0.24677	0.0951463	-2.59358	0.00949816
InsulaR	physhealth_Post	~	panss.neg_Pre	0.0740618	0.133484	0.554836	0.579007
InsulaR	physhealth_Post	~	vlmt.stm_Pre	0.0909911	0.113452	0.802024	0.422539
InsulaR	physhealth_Post	~	vlmt.ltm_Pre	0.0276562	0.119073	0.232262	0.816334
InsulaR	physhealth_Post	~	dst.wm_Pre	-0.138885	0.0842757	-1.64799	0.0993551
InsulaR	physhealth_Post	~	tmt.mean_Pre	0.0750664	0.0873307	0.859565	0.390029
InsulaR	physhealth_Post	~	gaf_Pre	-0.00428566	0.124344	-0.0344662	0.972505
InsulaR	physhealth_Post	~	physhealth_Pre	0.715688	0.0608637	11.7589	0
InsulaR	physhealth_Post	~	InsulaR_Pre	-0.0864917	0.0957966	-0.902868	0.366596
InsulaR	physhealth_Post	~	group	0.0674115	0.0936325	0.719958	0.471551
InsulaR	physhealth_Post	~	age	0.108008	0.104362	1.03493	0.300701
InsulaR	physhealth_Post	~	sex	0.107509	0.181219	0.59325	0.553014
InsulaR	physhealth_Post	~	study	0.251805	0.18569	1.35605	0.175083
InsulaR	physhealth_Post	~	cpz	0.0768089	0.083927	0.915188	0.360093
InsulaR	physhealth_Post	~	education_years	-0.081157	0.0861649	-0.94188	0.346254
InsulaR	InsulaR_Post	~	panss.pos_Pre	-0.00744717	0.0417099	-0.178547	0.858293
InsulaR	InsulaR_Post	~	panss.neg_Pre	0.168366	0.0585163	2.87725	0.00401161
InsulaR	InsulaR_Post	~	vlmt.stm_Pre	0.113942	0.0497346	2.291	0.0219637
InsulaR	InsulaR_Post	~	vlmt.ltm_Pre	-0.0477168	0.0521989	-0.914134	0.360646
InsulaR	InsulaR_Post	~	dst.wm_Pre	-0.0482925	0.0369445	-1.30716	0.191157
InsulaR	InsulaR_Post	~	tmt.mean_Pre	-0.0258084	0.0382837	-0.674135	0.500226
InsulaR	InsulaR_Post	~	gaf_Pre	0.110345	0.0545095	2.02433	0.0429365
InsulaR	InsulaR_Post	~	physhealth_Pre	0.00340178	0.0266812	0.127497	0.898547
InsulaR	InsulaR_Post	~	InsulaR_Pre	0.905776	0.041995	21.5687	0
InsulaR	InsulaR_Post	~	group	0.0126011	0.0410463	0.306998	0.758845
InsulaR	InsulaR_Post	~	age	-0.0650676	0.0457499	-1.42225	0.154955
InsulaR	InsulaR_Post	~	sex	0.171525	0.0794423	2.15911	0.0308419
InsulaR	InsulaR_Post	~	study	0.00610428	0.0814021	0.0749893	0.940223
InsulaR	InsulaR_Post	~	cpz	0.00276076	0.0367916	0.0750379	0.940185
InsulaR	InsulaR_Post	~	education_years	0.02897	0.0377727	0.766957	0.443107
InsulaR	panss.pos_Pre	~	group	0.0997567	0.159323	0.626129	0.53123
InsulaR	panss.pos_Pre	~	age	0.130257	0.134323	0.969729	0.332181
InsulaR	panss.pos_Pre	~	sex	-0.177344	0.289004	-0.613639	0.539454
InsulaR	panss.pos_Pre	~	study	0.557717	0.286919	1.94382	0.0519177
InsulaR	panss.pos_Pre	~	cpz	0.209967	0.142865	1.46968	0.141647
InsulaR	panss.pos_Pre	~	education_years	-0.0356324	0.133602	-0.266706	0.789695
InsulaR	panss.neg_Pre	~	group	0.037399	0.143426	0.260755	0.794282
InsulaR	panss.neg_Pre	~	age	-0.0223389	0.120921	-0.18474	0.853433
InsulaR	panss.neg_Pre	~	sex	-0.321311	0.260168	-1.23501	0.216827
InsulaR	panss.neg_Pre	~	study	1.00096	0.258291	3.87532	0.000106483
InsulaR	panss.neg_Pre	~	cpz	0.0934841	0.12861	0.726878	0.467301
InsulaR	panss.neg_Pre	~	education_years	-0.0784082	0.120271	-0.651928	0.514447
InsulaR	vlmt.stm_Pre	~	group	-0.199572	0.139954	-1.42598	0.153873
InsulaR	vlmt.stm_Pre	~	age	-0.277762	0.117993	-2.35405	0.0185699
InsulaR	vlmt.stm_Pre	~	sex	-0.101631	0.25387	-0.400326	0.688916
InsulaR	vlmt.stm_Pre	~	study	0.0614998	0.252038	0.24401	0.807223
InsulaR	vlmt.stm_Pre	~	cpz	-0.11577	0.125497	-0.922493	0.356271
InsulaR	vlmt.stm_Pre	~	education_years	0.268393	0.11736	2.28693	0.0221998
InsulaR	vlmt.ltm_Pre	~	group	-0.10266	0.138996	-0.738581	0.460161
InsulaR	vlmt.ltm_Pre	~	age	-0.26568	0.117185	-2.26718	0.0233794
InsulaR	vlmt.ltm_Pre	~	sex	-0.265309	0.252132	-1.05226	0.292679
InsulaR	vlmt.ltm_Pre	~	study	0.327088	0.250312	1.30672	0.191308
InsulaR	vlmt.ltm_Pre	~	cpz	-0.0310199	0.124638	-0.24888	0.803453
InsulaR	vlmt.ltm_Pre	~	education_years	0.121651	0.116556	1.04371	0.296619
InsulaR	dst.wm_Pre	~	group	-0.0470716	0.152139	-0.309399	0.757018
InsulaR	dst.wm_Pre	~	age	-0.0964598	0.128266	-0.752029	0.452033
InsulaR	dst.wm_Pre	~	sex	0.159866	0.275973	0.579281	0.5624
InsulaR	dst.wm_Pre	~	study	0.0960111	0.273981	0.35043	0.726016
InsulaR	dst.wm_Pre	~	cpz	-0.0333449	0.136423	-0.244423	0.806903
InsulaR	dst.wm_Pre	~	education_years	0.169076	0.127577	1.32528	0.185078
InsulaR	tmt.mean_Pre	~	group	-0.215643	0.147513	-1.46186	0.143779
InsulaR	tmt.mean_Pre	~	age	-0.280982	0.124366	-2.25932	0.0238636
InsulaR	tmt.mean_Pre	~	sex	0.0564521	0.267581	0.210972	0.832909
InsulaR	tmt.mean_Pre	~	study	-0.156633	0.26565	-0.58962	0.555445
InsulaR	tmt.mean_Pre	~	cpz	0.0354077	0.132275	0.267683	0.788944
InsulaR	tmt.mean_Pre	~	education_years	0.307732	0.123698	2.48777	0.0128548
InsulaR	gaf_Pre	~	group	0.11057	0.146718	0.753622	0.451076
InsulaR	gaf_Pre	~	age	-0.027259	0.123696	-0.22037	0.825583
InsulaR	gaf_Pre	~	sex	-0.157242	0.266141	-0.590823	0.554639
InsulaR	gaf_Pre	~	study	-0.442278	0.26422	-1.6739	0.09415
InsulaR	gaf_Pre	~	cpz	-0.139058	0.131563	-1.05697	0.290526
InsulaR	gaf_Pre	~	education_years	-0.106536	0.123032	-0.86592	0.386534
InsulaR	physhealth_Pre	~	group	0.10475	0.214869	0.487507	0.625899
InsulaR	physhealth_Pre	~	age	-0.311853	0.181153	-1.72149	0.0851627
InsulaR	physhealth_Pre	~	sex	-0.201697	0.389763	-0.517487	0.604816
InsulaR	physhealth_Pre	~	study	-0.0171179	0.38695	-0.0442379	0.964715
InsulaR	physhealth_Pre	~	cpz	-0.18644	0.192674	-0.967644	0.333222
InsulaR	physhealth_Pre	~	education_years	0.310773	0.180181	1.72478	0.0845663
InsulaR	InsulaR_Pre	~	group	0.0135561	0.12668	0.107011	0.91478
InsulaR	InsulaR_Pre	~	age	-0.615927	0.106802	-5.76701	8.0692e-09
InsulaR	InsulaR_Pre	~	sex	-0.528705	0.229791	-2.30081	0.0214025
InsulaR	InsulaR_Pre	~	study	0.0868037	0.228133	0.380496	0.703577
InsulaR	InsulaR_Pre	~	cpz	-0.141932	0.113594	-1.24947	0.211494
InsulaR	InsulaR_Pre	~	education_years	0.182258	0.106228	1.71572	0.0862131
InsulaR	panss.pos_Post	~~	panss.neg_Post	0.135183	0.0366646	3.68701	0.000226908
InsulaR	panss.pos_Post	~~	vlmt.stm_Post	-0.0303486	0.0436743	-0.694884	0.487128
InsulaR	panss.pos_Post	~~	vlmt.ltm_Post	0.0754877	0.0345113	2.18733	0.0287181
InsulaR	panss.pos_Post	~~	dst.wm_Post	0.0432546	0.0450547	0.960047	0.337032
InsulaR	panss.pos_Post	~~	tmt.mean_Post	-0.0672673	0.0361075	-1.86297	0.0624659
InsulaR	panss.pos_Post	~~	gaf_Post	-0.120541	0.0440545	-2.73619	0.00621557
InsulaR	panss.pos_Post	~~	physhealth_Post	0.0628117	0.0360612	1.74181	0.0815421
InsulaR	panss.pos_Post	~~	InsulaR_Post	0.0112677	0.0154883	0.727497	0.466921
InsulaR	panss.neg_Post	~~	vlmt.stm_Post	-0.0277445	0.0453111	-0.612312	0.540331
InsulaR	panss.neg_Post	~~	vlmt.ltm_Post	-0.000722245	0.0344481	-0.0209662	0.983273
InsulaR	panss.neg_Post	~~	dst.wm_Post	-0.018795	0.0465004	-0.404191	0.686072
InsulaR	panss.neg_Post	~~	tmt.mean_Post	-0.0175046	0.0365123	-0.479417	0.631642
InsulaR	panss.neg_Post	~~	gaf_Post	-0.155238	0.0471852	-3.28996	0.001002
InsulaR	panss.neg_Post	~~	physhealth_Post	-0.00195635	0.0365331	-0.0535502	0.957294
InsulaR	panss.neg_Post	~~	InsulaR_Post	-0.0228768	0.0162722	-1.40589	0.159758
InsulaR	vlmt.stm_Post	~~	vlmt.ltm_Post	0.136422	0.0492546	2.76973	0.0056102
InsulaR	vlmt.stm_Post	~~	dst.wm_Post	0.0183528	0.0622703	0.294728	0.768202
InsulaR	vlmt.stm_Post	~~	tmt.mean_Post	0.0219445	0.0489135	0.448638	0.653693
InsulaR	vlmt.stm_Post	~~	gaf_Post	0.0122992	0.0575596	0.213678	0.830798
InsulaR	vlmt.stm_Post	~~	physhealth_Post	-0.0223119	0.049032	-0.455047	0.649075
InsulaR	vlmt.stm_Post	~~	InsulaR_Post	-0.0111798	0.0215053	-0.519862	0.60316
InsulaR	vlmt.ltm_Post	~~	dst.wm_Post	0.0334534	0.0476368	0.70226	0.482517
InsulaR	vlmt.ltm_Post	~~	tmt.mean_Post	-0.0325577	0.0374634	-0.869054	0.384818
InsulaR	vlmt.ltm_Post	~~	gaf_Post	0.0666014	0.04467	1.49097	0.13597
InsulaR	vlmt.ltm_Post	~~	physhealth_Post	-0.0128785	0.037362	-0.344696	0.730323
InsulaR	vlmt.ltm_Post	~~	InsulaR_Post	0.0265301	0.016701	1.58853	0.112167
InsulaR	dst.wm_Post	~~	tmt.mean_Post	0.0551825	0.0506808	1.08882	0.276231
InsulaR	dst.wm_Post	~~	gaf_Post	-0.00448908	0.0591513	-0.0758915	0.939505
InsulaR	dst.wm_Post	~~	physhealth_Post	0.0665552	0.0510149	1.30462	0.192021
InsulaR	dst.wm_Post	~~	InsulaR_Post	0.0367616	0.0225405	1.63091	0.102909
InsulaR	tmt.mean_Post	~~	gaf_Post	0.133132	0.0493566	2.69735	0.0069894
InsulaR	tmt.mean_Post	~~	physhealth_Post	0.016153	0.0395437	0.408483	0.682919
InsulaR	tmt.mean_Post	~~	InsulaR_Post	0.00484468	0.0173228	0.27967	0.779731
InsulaR	gaf_Post	~~	physhealth_Post	-0.140134	0.0497664	-2.81582	0.00486523
InsulaR	gaf_Post	~~	InsulaR_Post	0.010266	0.0204384	0.50229	0.615464
InsulaR	physhealth_Post	~~	InsulaR_Post	0.0269482	0.0176822	1.52403	0.127502
InsulaR	panss.pos_Pre	~~	panss.neg_Pre	0.539992	0.133582	4.0424	5.29074e-05
InsulaR	panss.pos_Pre	~~	vlmt.stm_Pre	-0.0240279	0.112217	-0.214119	0.830454
InsulaR	panss.pos_Pre	~~	vlmt.ltm_Pre	-0.0449146	0.111552	-0.402632	0.687219
InsulaR	panss.pos_Pre	~~	dst.wm_Pre	-0.163174	0.123664	-1.3195	0.187003
InsulaR	panss.pos_Pre	~~	tmt.mean_Pre	-0.284155	0.123536	-2.30017	0.0214384
InsulaR	panss.pos_Pre	~~	gaf_Pre	-0.458229	0.131005	-3.49779	0.000469132
InsulaR	panss.pos_Pre	~~	physhealth_Pre	-0.47234	0.182215	-2.59221	0.00953603
InsulaR	panss.pos_Pre	~~	InsulaR_Pre	0.0459318	0.101702	0.451632	0.651534
InsulaR	panss.neg_Pre	~~	vlmt.stm_Pre	-0.10765	0.101891	-1.05652	0.29073
InsulaR	panss.neg_Pre	~~	vlmt.ltm_Pre	-0.122797	0.101479	-1.21007	0.226251
InsulaR	panss.neg_Pre	~~	dst.wm_Pre	0.0115801	0.109786	0.105479	0.915996
InsulaR	panss.neg_Pre	~~	tmt.mean_Pre	-0.20482	0.109522	-1.87014	0.0614648
InsulaR	panss.neg_Pre	~~	gaf_Pre	-0.610139	0.13083	-4.66361	3.10715e-06
InsulaR	panss.neg_Pre	~~	physhealth_Pre	-0.506547	0.167661	-3.02126	0.00251721
InsulaR	panss.neg_Pre	~~	InsulaR_Pre	-0.0358052	0.0915172	-0.39124	0.69562
InsulaR	vlmt.stm_Pre	~~	vlmt.ltm_Pre	0.498994	0.116318	4.28992	1.78734e-05
InsulaR	vlmt.stm_Pre	~~	dst.wm_Pre	0.306394	0.113862	2.69093	0.00712532
InsulaR	vlmt.stm_Pre	~~	tmt.mean_Pre	0.208543	0.107133	1.94658	0.051585
InsulaR	vlmt.stm_Pre	~~	gaf_Pre	0.108461	0.104202	1.04087	0.297936
InsulaR	vlmt.stm_Pre	~~	physhealth_Pre	0.187289	0.153115	1.22319	0.221259
InsulaR	vlmt.stm_Pre	~~	InsulaR_Pre	0.0549802	0.0894617	0.614567	0.53884
InsulaR	vlmt.ltm_Pre	~~	dst.wm_Pre	0.206525	0.109521	1.88572	0.0593333
InsulaR	vlmt.ltm_Pre	~~	tmt.mean_Pre	0.174612	0.10547	1.65556	0.0978105
InsulaR	vlmt.ltm_Pre	~~	gaf_Pre	0.284349	0.10867	2.61663	0.00888017
InsulaR	vlmt.ltm_Pre	~~	physhealth_Pre	0.335603	0.156086	2.15011	0.0315464
InsulaR	vlmt.ltm_Pre	~~	InsulaR_Pre	0.0348966	0.0886916	0.39346	0.69398
InsulaR	dst.wm_Pre	~~	tmt.mean_Pre	0.159707	0.114683	1.3926	0.163741
InsulaR	dst.wm_Pre	~~	gaf_Pre	0.0261574	0.112344	0.232832	0.815892
InsulaR	dst.wm_Pre	~~	physhealth_Pre	0.0475881	0.164567	0.289172	0.77245
InsulaR	dst.wm_Pre	~~	InsulaR_Pre	0.141107	0.0985749	1.43147	0.152296
InsulaR	tmt.mean_Pre	~~	gaf_Pre	0.22495	0.112509	1.99939	0.0455664
InsulaR	tmt.mean_Pre	~~	physhealth_Pre	0.00900601	0.159461	0.0564778	0.954961
InsulaR	tmt.mean_Pre	~~	InsulaR_Pre	-0.17265	0.0964941	-1.78923	0.0735775
InsulaR	gaf_Pre	~~	physhealth_Pre	0.445437	0.168235	2.64771	0.00810379
InsulaR	gaf_Pre	~~	InsulaR_Pre	-0.0488869	0.0937069	-0.5217	0.601879
InsulaR	physhealth_Pre	~~	InsulaR_Pre	0.0983959	0.137497	0.715622	0.474225
InsulaR	panss.pos_Post	~~	panss.pos_Post	0.24819	0.044221	5.61249	1.9944e-08
InsulaR	panss.neg_Post	~~	panss.neg_Post	0.267603	0.0476799	5.61249	1.9944e-08
InsulaR	vlmt.stm_Post	~~	vlmt.stm_Post	0.480471	0.0856075	5.61249	1.9944e-08
InsulaR	vlmt.ltm_Post	~~	vlmt.ltm_Post	0.279368	0.0497762	5.61249	1.9944e-08
InsulaR	dst.wm_Post	~~	dst.wm_Post	0.507734	0.0904651	5.61249	1.9944e-08
InsulaR	tmt.mean_Post	~~	tmt.mean_Post	0.31271	0.0557168	5.61249	1.9944e-08
InsulaR	gaf_Post	~~	gaf_Post	0.434104	0.0773461	5.61249	1.9944e-08
InsulaR	physhealth_Post	~~	physhealth_Post	0.314198	0.0559819	5.61249	1.9944e-08
InsulaR	InsulaR_Post	~~	InsulaR_Post	0.0603806	0.0107583	5.61249	1.9944e-08
InsulaR	panss.pos_Pre	~~	panss.pos_Pre	1.0136	0.180597	5.61249	1.9944e-08
InsulaR	panss.neg_Pre	~~	panss.neg_Pre	0.821422	0.146356	5.61249	1.9944e-08
InsulaR	vlmt.stm_Pre	~~	vlmt.stm_Pre	0.782131	0.139356	5.61249	1.9944e-08
InsulaR	vlmt.ltm_Pre	~~	vlmt.ltm_Pre	0.771459	0.137454	5.61249	1.9944e-08
InsulaR	dst.wm_Pre	~~	dst.wm_Pre	0.924249	0.164677	5.61249	1.9944e-08
InsulaR	tmt.mean_Pre	~~	tmt.mean_Pre	0.868898	0.154815	5.61249	1.9944e-08
InsulaR	gaf_Pre	~~	gaf_Pre	0.859566	0.153153	5.61249	1.9944e-08
InsulaR	physhealth_Pre	~~	physhealth_Pre	1.84357	0.328476	5.61249	1.9944e-08
InsulaR	InsulaR_Pre	~~	InsulaR_Pre	0.640802	0.114174	5.61249	1.9944e-08
InsulaR	group	~~	group	0.752834	0	NA	NA
InsulaR	group	~~	age	-0.029407	0	NA	NA
InsulaR	group	~~	sex	0.0188964	0	NA	NA
InsulaR	group	~~	study	0.0634921	0	NA	NA
InsulaR	group	~~	cpz	-0.270406	0	NA	NA
InsulaR	group	~~	education_years	0.00299719	0	NA	NA
InsulaR	age	~~	age	0.992063	0	NA	NA
InsulaR	age	~~	sex	-0.12299	0	NA	NA
InsulaR	age	~~	study	-0.0468424	0	NA	NA
InsulaR	age	~~	cpz	-0.0513002	0	NA	NA
InsulaR	age	~~	education_years	0.165983	0	NA	NA
InsulaR	sex	~~	sex	0.210632	0	NA	NA
InsulaR	sex	~~	study	0.010582	0	NA	NA
InsulaR	sex	~~	cpz	-0.0198313	0	NA	NA
InsulaR	sex	~~	education_years	-0.0666471	0	NA	NA
InsulaR	study	~~	study	0.222222	0	NA	NA
InsulaR	study	~~	cpz	0.0951995	0	NA	NA
InsulaR	study	~~	education_years	-0.0494052	0	NA	NA
InsulaR	cpz	~~	cpz	0.992063	0	NA	NA
InsulaR	cpz	~~	education_years	0.161705	0	NA	NA
InsulaR	education_years	~~	education_years	0.992063	0	NA	NA
FrontalMid2L	panss.pos_Post	~	panss.pos_Pre	0.556661	0.0868445	6.40985	1.45659e-10
FrontalMid2L	panss.pos_Post	~	panss.neg_Pre	0.21366	0.121537	1.75798	0.0787502
FrontalMid2L	panss.pos_Post	~	vlmt.stm_Pre	0.191221	0.10745	1.77964	0.0751357
FrontalMid2L	panss.pos_Post	~	vlmt.ltm_Pre	-0.159609	0.112319	-1.42104	0.155305
FrontalMid2L	panss.pos_Post	~	dst.wm_Pre	-0.0582493	0.0751814	-0.774783	0.438468
FrontalMid2L	panss.pos_Post	~	tmt.mean_Pre	-0.0114121	0.0783577	-0.145642	0.884204
FrontalMid2L	panss.pos_Post	~	gaf_Pre	0.0970494	0.113587	0.854404	0.392881
FrontalMid2L	panss.pos_Post	~	physhealth_Pre	0.0676515	0.0595516	1.13602	0.25595
FrontalMid2L	panss.pos_Post	~	FrontalMid2L_Pre	-0.147119	0.115239	-1.27664	0.201729
FrontalMid2L	panss.pos_Post	~	group	-0.0540349	0.0858217	-0.629619	0.528944
FrontalMid2L	panss.pos_Post	~	age	-0.0219693	0.0978862	-0.224437	0.822417
FrontalMid2L	panss.pos_Post	~	sex	0.112286	0.163087	0.688501	0.491137
FrontalMid2L	panss.pos_Post	~	study	0.198567	0.188081	1.05575	0.29108
FrontalMid2L	panss.pos_Post	~	cpz	0.0726396	0.0760139	0.955609	0.33927
FrontalMid2L	panss.pos_Post	~	education_years	-0.0710571	0.0793188	-0.895842	0.370337
FrontalMid2L	panss.neg_Post	~	panss.pos_Pre	0.0349848	0.0881808	0.39674	0.691559
FrontalMid2L	panss.neg_Post	~	panss.neg_Pre	0.652746	0.123407	5.28936	1.22745e-07
FrontalMid2L	panss.neg_Post	~	vlmt.stm_Pre	0.0381747	0.109103	0.349896	0.726416
FrontalMid2L	panss.neg_Post	~	vlmt.ltm_Pre	-0.0707662	0.114047	-0.620501	0.534928
FrontalMid2L	panss.neg_Post	~	dst.wm_Pre	0.0667115	0.0763383	0.873893	0.382176
FrontalMid2L	panss.neg_Post	~	tmt.mean_Pre	-0.00950203	0.0795634	-0.119427	0.904937
FrontalMid2L	panss.neg_Post	~	gaf_Pre	0.0448666	0.115335	0.389011	0.697268
FrontalMid2L	panss.neg_Post	~	physhealth_Pre	0.0668695	0.060468	1.10587	0.268784
FrontalMid2L	panss.neg_Post	~	FrontalMid2L_Pre	-0.0330503	0.117013	-0.28245	0.777598
FrontalMid2L	panss.neg_Post	~	group	0.120489	0.0871423	1.38267	0.166765
FrontalMid2L	panss.neg_Post	~	age	0.0257806	0.0993924	0.259382	0.795341
FrontalMid2L	panss.neg_Post	~	sex	0.0992148	0.165596	0.599136	0.549082
FrontalMid2L	panss.neg_Post	~	study	0.176334	0.190975	0.923338	0.355831
FrontalMid2L	panss.neg_Post	~	cpz	0.197997	0.0771836	2.56528	0.0103093
FrontalMid2L	panss.neg_Post	~	education_years	-0.149755	0.0805393	-1.85941	0.0629693
FrontalMid2L	vlmt.stm_Post	~	panss.pos_Pre	-0.117331	0.117142	-1.00162	0.316529
FrontalMid2L	vlmt.stm_Post	~	panss.neg_Pre	-0.125368	0.163937	-0.764732	0.444431
FrontalMid2L	vlmt.stm_Post	~	vlmt.stm_Pre	0.283161	0.144935	1.95371	0.0507353
FrontalMid2L	vlmt.stm_Post	~	vlmt.ltm_Pre	0.436638	0.151503	2.88205	0.003951
FrontalMid2L	vlmt.stm_Post	~	dst.wm_Pre	0.166134	0.10141	1.63825	0.10137
FrontalMid2L	vlmt.stm_Post	~	tmt.mean_Pre	-0.152543	0.105694	-1.44325	0.14895
FrontalMid2L	vlmt.stm_Post	~	gaf_Pre	0.0638751	0.153214	0.416901	0.676751
FrontalMid2L	vlmt.stm_Post	~	physhealth_Pre	0.0317888	0.0803271	0.395742	0.692295
FrontalMid2L	vlmt.stm_Post	~	FrontalMid2L_Pre	-0.0288909	0.155443	-0.185862	0.852553
FrontalMid2L	vlmt.stm_Post	~	group	0.0527251	0.115762	0.455461	0.648777
FrontalMid2L	vlmt.stm_Post	~	age	0.00240373	0.132035	0.0182052	0.985475
FrontalMid2L	vlmt.stm_Post	~	sex	0.0846009	0.219982	0.38458	0.700549
FrontalMid2L	vlmt.stm_Post	~	study	0.388614	0.253696	1.53181	0.125569
FrontalMid2L	vlmt.stm_Post	~	cpz	0.0234495	0.102533	0.228702	0.8191
FrontalMid2L	vlmt.stm_Post	~	education_years	0.0709365	0.10699	0.663017	0.507319
FrontalMid2L	vlmt.ltm_Post	~	panss.pos_Pre	-0.0759107	0.0889246	-0.853653	0.393297
FrontalMid2L	vlmt.ltm_Post	~	panss.neg_Pre	-0.0146392	0.124448	-0.117633	0.906359
FrontalMid2L	vlmt.ltm_Post	~	vlmt.stm_Pre	0.303547	0.110023	2.75893	0.00579901
FrontalMid2L	vlmt.ltm_Post	~	vlmt.ltm_Pre	0.523421	0.115009	4.55114	5.33559e-06
FrontalMid2L	vlmt.ltm_Post	~	dst.wm_Pre	0.183108	0.0769822	2.37858	0.0173795
FrontalMid2L	vlmt.ltm_Post	~	tmt.mean_Pre	-0.121255	0.0802345	-1.51126	0.130722
FrontalMid2L	vlmt.ltm_Post	~	gaf_Pre	0.218665	0.116308	1.88005	0.0601008
FrontalMid2L	vlmt.ltm_Post	~	physhealth_Pre	-0.0075961	0.060978	-0.124571	0.900863
FrontalMid2L	vlmt.ltm_Post	~	FrontalMid2L_Pre	-0.114502	0.118	-0.970356	0.331869
FrontalMid2L	vlmt.ltm_Post	~	group	-0.122589	0.0878773	-1.395	0.163016
FrontalMid2L	vlmt.ltm_Post	~	age	-0.123844	0.100231	-1.23559	0.21661
FrontalMid2L	vlmt.ltm_Post	~	sex	-0.202998	0.166993	-1.21561	0.224135
FrontalMid2L	vlmt.ltm_Post	~	study	0.651724	0.192586	3.38407	0.000714189
FrontalMid2L	vlmt.ltm_Post	~	cpz	-0.157052	0.0778346	-2.01777	0.0436152
FrontalMid2L	vlmt.ltm_Post	~	education_years	0.0878808	0.0812186	1.08203	0.27924
FrontalMid2L	dst.wm_Post	~	panss.pos_Pre	0.0102317	0.121849	0.0839704	0.93308
FrontalMid2L	dst.wm_Post	~	panss.neg_Pre	0.262579	0.170525	1.53982	0.123604
FrontalMid2L	dst.wm_Post	~	vlmt.stm_Pre	0.164771	0.150759	1.09294	0.274419
FrontalMid2L	dst.wm_Post	~	vlmt.ltm_Pre	0.109196	0.157591	0.692905	0.488369
FrontalMid2L	dst.wm_Post	~	dst.wm_Pre	0.388345	0.105485	3.68152	0.000231846
FrontalMid2L	dst.wm_Post	~	tmt.mean_Pre	0.203355	0.109941	1.84967	0.0643613
FrontalMid2L	dst.wm_Post	~	gaf_Pre	0.153003	0.159371	0.960043	0.337034
FrontalMid2L	dst.wm_Post	~	physhealth_Pre	0.135232	0.0835551	1.61847	0.105561
FrontalMid2L	dst.wm_Post	~	FrontalMid2L_Pre	0.168286	0.161689	1.0408	0.29797
FrontalMid2L	dst.wm_Post	~	group	0.0166587	0.120414	0.138345	0.889967
FrontalMid2L	dst.wm_Post	~	age	0.127447	0.137341	0.927955	0.353431
FrontalMid2L	dst.wm_Post	~	sex	0.39418	0.228823	1.72265	0.0849526
FrontalMid2L	dst.wm_Post	~	study	-0.369688	0.263891	-1.40092	0.161239
FrontalMid2L	dst.wm_Post	~	cpz	0.00175623	0.106653	0.0164668	0.986862
FrontalMid2L	dst.wm_Post	~	education_years	-0.0830389	0.11129	-0.746149	0.455577
FrontalMid2L	tmt.mean_Post	~	panss.pos_Pre	0.131251	0.0943441	1.3912	0.164165
FrontalMid2L	tmt.mean_Post	~	panss.neg_Pre	0.165499	0.132033	1.25347	0.210036
FrontalMid2L	tmt.mean_Post	~	vlmt.stm_Pre	0.138229	0.116729	1.18419	0.236338
FrontalMid2L	tmt.mean_Post	~	vlmt.ltm_Pre	0.186419	0.122018	1.5278	0.126563
FrontalMid2L	tmt.mean_Post	~	dst.wm_Pre	0.0246744	0.0816738	0.302109	0.762569
FrontalMid2L	tmt.mean_Post	~	tmt.mean_Pre	0.600064	0.0851244	7.04927	1.79856e-12
FrontalMid2L	tmt.mean_Post	~	gaf_Pre	0.101197	0.123396	0.820098	0.412161
FrontalMid2L	tmt.mean_Post	~	physhealth_Pre	0.0279764	0.0646943	0.43244	0.665422
FrontalMid2L	tmt.mean_Post	~	FrontalMid2L_Pre	-0.063669	0.125191	-0.508575	0.61105
FrontalMid2L	tmt.mean_Post	~	group	0.0973852	0.0932329	1.04454	0.296237
FrontalMid2L	tmt.mean_Post	~	age	-0.061568	0.106339	-0.578978	0.562604
FrontalMid2L	tmt.mean_Post	~	sex	0.0549601	0.177171	0.31021	0.756401
FrontalMid2L	tmt.mean_Post	~	study	-0.344471	0.204323	-1.68592	0.0918116
FrontalMid2L	tmt.mean_Post	~	cpz	-0.124083	0.0825782	-1.50261	0.132939
FrontalMid2L	tmt.mean_Post	~	education_years	-0.0357925	0.0861685	-0.415378	0.677865
FrontalMid2L	gaf_Post	~	panss.pos_Pre	-0.0173376	0.111239	-0.155859	0.876144
FrontalMid2L	gaf_Post	~	panss.neg_Pre	0.0680981	0.155677	0.437433	0.661797
FrontalMid2L	gaf_Post	~	vlmt.stm_Pre	0.285089	0.137632	2.07139	0.0383224
FrontalMid2L	gaf_Post	~	vlmt.ltm_Pre	-0.237543	0.143868	-1.65111	0.0987156
FrontalMid2L	gaf_Post	~	dst.wm_Pre	-0.0323	0.0962996	-0.335412	0.737314
FrontalMid2L	gaf_Post	~	tmt.mean_Pre	0.173467	0.100368	1.72831	0.0839325
FrontalMid2L	gaf_Post	~	gaf_Pre	0.533544	0.145493	3.66713	0.000245287
FrontalMid2L	gaf_Post	~	physhealth_Pre	0.0209545	0.0762794	0.274706	0.783542
FrontalMid2L	gaf_Post	~	FrontalMid2L_Pre	-0.0580672	0.14761	-0.393383	0.694036
FrontalMid2L	gaf_Post	~	group	-0.223254	0.109929	-2.0309	0.0422655
FrontalMid2L	gaf_Post	~	age	-0.00569477	0.125382	-0.0454194	0.963773
FrontalMid2L	gaf_Post	~	sex	-0.338386	0.208897	-1.61987	0.105261
FrontalMid2L	gaf_Post	~	study	-0.0374543	0.240912	-0.155469	0.876452
FrontalMid2L	gaf_Post	~	cpz	-0.163309	0.097366	-1.67727	0.0934904
FrontalMid2L	gaf_Post	~	education_years	0.15921	0.101599	1.56704	0.117105
FrontalMid2L	physhealth_Post	~	panss.pos_Pre	-0.254161	0.0952935	-2.66714	0.00765008
FrontalMid2L	physhealth_Post	~	panss.neg_Pre	0.091172	0.133361	0.683647	0.494198
FrontalMid2L	physhealth_Post	~	vlmt.stm_Pre	0.0821629	0.117903	0.696868	0.485886
FrontalMid2L	physhealth_Post	~	vlmt.ltm_Pre	0.0314432	0.123246	0.255126	0.798626
FrontalMid2L	physhealth_Post	~	dst.wm_Pre	-0.15738	0.0824957	-1.90774	0.0564254
FrontalMid2L	physhealth_Post	~	tmt.mean_Pre	0.0996356	0.085981	1.15881	0.246534
FrontalMid2L	physhealth_Post	~	gaf_Pre	0.0071038	0.124638	0.0569955	0.954549
FrontalMid2L	physhealth_Post	~	physhealth_Pre	0.705949	0.0653453	10.8034	0
FrontalMid2L	physhealth_Post	~	FrontalMid2L_Pre	0.03867	0.126451	0.30581	0.759749
FrontalMid2L	physhealth_Post	~	group	0.0680626	0.0941711	0.722755	0.46983
FrontalMid2L	physhealth_Post	~	age	0.185787	0.107409	1.72971	0.0836817
FrontalMid2L	physhealth_Post	~	sex	0.176763	0.178953	0.987762	0.323269
FrontalMid2L	physhealth_Post	~	study	0.211378	0.206379	1.02422	0.305729
FrontalMid2L	physhealth_Post	~	cpz	0.0898347	0.0834092	1.07704	0.281464
FrontalMid2L	physhealth_Post	~	education_years	-0.101029	0.0870356	-1.16078	0.245733
FrontalMid2L	FrontalMid2L_Post	~	panss.pos_Pre	-0.11898	0.059007	-2.01637	0.0437612
FrontalMid2L	FrontalMid2L_Post	~	panss.neg_Pre	0.0948654	0.0825791	1.14878	0.250646
FrontalMid2L	FrontalMid2L_Post	~	vlmt.stm_Pre	0.0438865	0.0730072	0.601125	0.547757
FrontalMid2L	FrontalMid2L_Post	~	vlmt.ltm_Pre	-0.00833313	0.0763155	-0.109193	0.913049
FrontalMid2L	FrontalMid2L_Post	~	dst.wm_Pre	-0.0581008	0.0510824	-1.13739	0.255374
FrontalMid2L	FrontalMid2L_Post	~	tmt.mean_Pre	-0.0122764	0.0532406	-0.230584	0.817638
FrontalMid2L	FrontalMid2L_Post	~	gaf_Pre	0.0758138	0.0771775	0.982331	0.325937
FrontalMid2L	FrontalMid2L_Post	~	physhealth_Pre	-0.0332466	0.0404627	-0.821662	0.411269
FrontalMid2L	FrontalMid2L_Post	~	FrontalMid2L_Pre	1.06659	0.0783001	13.6218	0
FrontalMid2L	FrontalMid2L_Post	~	group	-0.059939	0.058312	-1.0279	0.303996
FrontalMid2L	FrontalMid2L_Post	~	age	0.0603933	0.0665093	0.908043	0.363856
FrontalMid2L	FrontalMid2L_Post	~	sex	0.1242	0.11081	1.12083	0.26236
FrontalMid2L	FrontalMid2L_Post	~	study	0.259705	0.127792	2.03224	0.042129
FrontalMid2L	FrontalMid2L_Post	~	cpz	-0.00425971	0.0516481	-0.0824757	0.934268
FrontalMid2L	FrontalMid2L_Post	~	education_years	0.000253473	0.0538936	0.00470321	0.996247
FrontalMid2L	panss.pos_Pre	~	group	0.0997567	0.159323	0.626129	0.53123
FrontalMid2L	panss.pos_Pre	~	age	0.130257	0.134323	0.969729	0.332181
FrontalMid2L	panss.pos_Pre	~	sex	-0.177344	0.289004	-0.613639	0.539454
FrontalMid2L	panss.pos_Pre	~	study	0.557717	0.286919	1.94382	0.0519177
FrontalMid2L	panss.pos_Pre	~	cpz	0.209967	0.142865	1.46968	0.141647
FrontalMid2L	panss.pos_Pre	~	education_years	-0.0356324	0.133602	-0.266706	0.789695
FrontalMid2L	panss.neg_Pre	~	group	0.037399	0.143426	0.260755	0.794282
FrontalMid2L	panss.neg_Pre	~	age	-0.0223389	0.120921	-0.18474	0.853433
FrontalMid2L	panss.neg_Pre	~	sex	-0.321311	0.260168	-1.23501	0.216827
FrontalMid2L	panss.neg_Pre	~	study	1.00096	0.258291	3.87532	0.000106483
FrontalMid2L	panss.neg_Pre	~	cpz	0.0934841	0.12861	0.726878	0.467301
FrontalMid2L	panss.neg_Pre	~	education_years	-0.0784082	0.120271	-0.651928	0.514447
FrontalMid2L	vlmt.stm_Pre	~	group	-0.199572	0.139954	-1.42598	0.153873
FrontalMid2L	vlmt.stm_Pre	~	age	-0.277762	0.117993	-2.35405	0.0185699
FrontalMid2L	vlmt.stm_Pre	~	sex	-0.101631	0.25387	-0.400326	0.688916
FrontalMid2L	vlmt.stm_Pre	~	study	0.0614998	0.252038	0.24401	0.807223
FrontalMid2L	vlmt.stm_Pre	~	cpz	-0.11577	0.125497	-0.922493	0.356271
FrontalMid2L	vlmt.stm_Pre	~	education_years	0.268393	0.11736	2.28693	0.0221998
FrontalMid2L	vlmt.ltm_Pre	~	group	-0.10266	0.138996	-0.738581	0.460161
FrontalMid2L	vlmt.ltm_Pre	~	age	-0.26568	0.117185	-2.26718	0.0233794
FrontalMid2L	vlmt.ltm_Pre	~	sex	-0.265309	0.252132	-1.05226	0.292679
FrontalMid2L	vlmt.ltm_Pre	~	study	0.327088	0.250312	1.30672	0.191308
FrontalMid2L	vlmt.ltm_Pre	~	cpz	-0.0310199	0.124638	-0.24888	0.803453
FrontalMid2L	vlmt.ltm_Pre	~	education_years	0.121651	0.116556	1.04371	0.296619
FrontalMid2L	dst.wm_Pre	~	group	-0.0470716	0.152139	-0.309399	0.757018
FrontalMid2L	dst.wm_Pre	~	age	-0.0964598	0.128266	-0.752029	0.452033
FrontalMid2L	dst.wm_Pre	~	sex	0.159866	0.275973	0.579281	0.5624
FrontalMid2L	dst.wm_Pre	~	study	0.0960111	0.273981	0.35043	0.726016
FrontalMid2L	dst.wm_Pre	~	cpz	-0.0333449	0.136423	-0.244423	0.806903
FrontalMid2L	dst.wm_Pre	~	education_years	0.169076	0.127577	1.32528	0.185078
FrontalMid2L	tmt.mean_Pre	~	group	-0.215643	0.147513	-1.46186	0.143779
FrontalMid2L	tmt.mean_Pre	~	age	-0.280982	0.124366	-2.25932	0.0238636
FrontalMid2L	tmt.mean_Pre	~	sex	0.0564521	0.267581	0.210972	0.832909
FrontalMid2L	tmt.mean_Pre	~	study	-0.156633	0.26565	-0.58962	0.555445
FrontalMid2L	tmt.mean_Pre	~	cpz	0.0354077	0.132275	0.267683	0.788944
FrontalMid2L	tmt.mean_Pre	~	education_years	0.307732	0.123698	2.48777	0.0128548
FrontalMid2L	gaf_Pre	~	group	0.11057	0.146718	0.753622	0.451076
FrontalMid2L	gaf_Pre	~	age	-0.027259	0.123696	-0.22037	0.825583
FrontalMid2L	gaf_Pre	~	sex	-0.157242	0.266141	-0.590823	0.554639
FrontalMid2L	gaf_Pre	~	study	-0.442278	0.26422	-1.6739	0.09415
FrontalMid2L	gaf_Pre	~	cpz	-0.139058	0.131563	-1.05697	0.290526
FrontalMid2L	gaf_Pre	~	education_years	-0.106536	0.123032	-0.86592	0.386534
FrontalMid2L	physhealth_Pre	~	group	0.10475	0.214869	0.487507	0.625899
FrontalMid2L	physhealth_Pre	~	age	-0.311853	0.181153	-1.72149	0.0851627
FrontalMid2L	physhealth_Pre	~	sex	-0.201697	0.389763	-0.517487	0.604816
FrontalMid2L	physhealth_Pre	~	study	-0.0171179	0.38695	-0.0442379	0.964715
FrontalMid2L	physhealth_Pre	~	cpz	-0.18644	0.192674	-0.967644	0.333222
FrontalMid2L	physhealth_Pre	~	education_years	0.310773	0.180181	1.72478	0.0845663
FrontalMid2L	FrontalMid2L_Pre	~	group	0.0281639	0.0997469	0.282353	0.777673
FrontalMid2L	FrontalMid2L_Pre	~	age	-0.574483	0.0840953	-6.83133	8.41327e-12
FrontalMid2L	FrontalMid2L_Pre	~	sex	-0.46122	0.180936	-2.54907	0.0108009
FrontalMid2L	FrontalMid2L_Pre	~	study	0.768381	0.179631	4.27756	1.88951e-05
FrontalMid2L	FrontalMid2L_Pre	~	cpz	-0.0884568	0.0894433	-0.988971	0.322678
FrontalMid2L	FrontalMid2L_Pre	~	education_years	0.178463	0.0836437	2.13361	0.0328745
FrontalMid2L	panss.pos_Post	~~	panss.neg_Post	0.144128	0.0383378	3.75944	0.000170296
FrontalMid2L	panss.pos_Post	~~	vlmt.stm_Post	-0.0321805	0.0450367	-0.714538	0.474894
FrontalMid2L	panss.pos_Post	~~	vlmt.ltm_Post	0.0759935	0.0353699	2.14853	0.0316713
FrontalMid2L	panss.pos_Post	~~	dst.wm_Post	0.0727295	0.0475476	1.52961	0.126112
FrontalMid2L	panss.pos_Post	~~	tmt.mean_Post	-0.0713899	0.0372275	-1.91767	0.0551532
FrontalMid2L	panss.pos_Post	~~	gaf_Post	-0.123111	0.0453298	-2.71589	0.00660982
FrontalMid2L	panss.pos_Post	~~	physhealth_Post	0.0550262	0.0371409	1.48155	0.138459
FrontalMid2L	panss.pos_Post	~~	FrontalMid2L_Post	0.0106931	0.0226341	0.472436	0.636616
FrontalMid2L	panss.neg_Post	~~	vlmt.stm_Post	-0.0282737	0.0456831	-0.618909	0.535976
FrontalMid2L	panss.neg_Post	~~	vlmt.ltm_Post	0.000785595	0.0345735	0.0227224	0.981872
[truncated: 6,401 more rows]
