# Supplementary material for: Neural and somatic mechanisms driving clinical improvements in post-acute schizophrenia spectrum disorders
Source: Eur Psychiatry. 2025 Oct 27;68(1):e162. doi: 10.1192/j.eurpsy.2025.10129 (PMC12646119; doi:10.1192/j.eurpsy.2025.10129)
Supplement: Roell et al. supplementary material [file S0924933825101296sup001.zip › S0924933825101296sup005.xlsx]

## Sheet: Sheet1
Volume	DV	Type	IV	Beta	SE	z	p
global_vol_gm	panss.pos_Post	~	global_vol_gm_change	0.206161	0.429286	0.48024	0.631057
global_vol_gm	panss.pos_Post	~	panss.pos_Pre	0.545473	0.086438	6.31057	2.78018e-10
global_vol_gm	panss.pos_Post	~	panss.neg_Pre	0.173248	0.119326	1.45189	0.146534
global_vol_gm	panss.pos_Post	~	vlmt.stm_Pre	0.152602	0.105751	1.44302	0.149014
global_vol_gm	panss.pos_Post	~	vlmt.ltm_Pre	-0.108828	0.107838	-1.00918	0.312888
global_vol_gm	panss.pos_Post	~	dst.wm_Pre	-0.062281	0.0762682	-0.816605	0.414154
global_vol_gm	panss.pos_Post	~	tmt.mean_Pre	0.00120681	0.0785372	0.0153661	0.98774
global_vol_gm	panss.pos_Post	~	gaf_Pre	0.07829	0.114548	0.683468	0.494311
global_vol_gm	panss.pos_Post	~	group	-0.0571166	0.0891816	-0.640452	0.521879
global_vol_gm	panss.pos_Post	~	age	0.0493045	0.0761661	0.647328	0.51742
global_vol_gm	panss.pos_Post	~	sex	0.154242	0.158718	0.971801	0.33115
global_vol_gm	panss.pos_Post	~	study	0.118621	0.171445	0.691894	0.489004
global_vol_gm	panss.pos_Post	~	cpz	0.0653915	0.0790022	0.827718	0.407831
global_vol_gm	panss.pos_Post	~	education_years	-0.0764837	0.0771999	-0.990723	0.321821
global_vol_gm	panss.neg_Post	~	global_vol_gm_change	0.00676652	0.433561	0.0156069	0.987548
global_vol_gm	panss.neg_Post	~	panss.pos_Pre	0.0167842	0.0872987	0.192262	0.847537
global_vol_gm	panss.neg_Post	~	panss.neg_Pre	0.620485	0.120514	5.14864	2.62377e-07
global_vol_gm	panss.neg_Post	~	vlmt.stm_Pre	0.0288917	0.106804	0.270511	0.786767
global_vol_gm	panss.neg_Post	~	vlmt.ltm_Pre	-0.0360056	0.108912	-0.330594	0.740951
global_vol_gm	panss.neg_Post	~	dst.wm_Pre	0.0634045	0.0770276	0.82314	0.410428
global_vol_gm	panss.neg_Post	~	tmt.mean_Pre	-0.0215473	0.0793192	-0.271654	0.785888
global_vol_gm	panss.neg_Post	~	gaf_Pre	0.0391427	0.115689	0.338345	0.735103
global_vol_gm	panss.neg_Post	~	group	0.128828	0.0900696	1.43031	0.152628
global_vol_gm	panss.neg_Post	~	age	0.0284232	0.0769245	0.369495	0.711759
global_vol_gm	panss.neg_Post	~	sex	0.0958397	0.160298	0.597883	0.549918
global_vol_gm	panss.neg_Post	~	study	0.177591	0.173152	1.02564	0.305061
global_vol_gm	panss.neg_Post	~	cpz	0.194563	0.0797889	2.43847	0.0147496
global_vol_gm	panss.neg_Post	~	education_years	-0.135988	0.0779686	-1.74414	0.0811354
global_vol_gm	vlmt.stm_Post	~	global_vol_gm_change	0.559213	0.566742	0.986715	0.323782
global_vol_gm	vlmt.stm_Post	~	panss.pos_Pre	-0.127742	0.114115	-1.11942	0.262963
global_vol_gm	vlmt.stm_Post	~	panss.neg_Pre	-0.135365	0.157534	-0.859274	0.390189
global_vol_gm	vlmt.stm_Post	~	vlmt.stm_Pre	0.267338	0.139612	1.91486	0.0555102
global_vol_gm	vlmt.stm_Post	~	vlmt.ltm_Pre	0.449917	0.142367	3.16025	0.00157631
global_vol_gm	vlmt.stm_Post	~	dst.wm_Pre	0.167013	0.100689	1.6587	0.0971754
global_vol_gm	vlmt.stm_Post	~	tmt.mean_Pre	-0.136858	0.103684	-1.31995	0.186852
global_vol_gm	vlmt.stm_Post	~	gaf_Pre	0.0575834	0.151226	0.380777	0.703369
global_vol_gm	vlmt.stm_Post	~	group	0.0297819	0.117737	0.252952	0.800305
global_vol_gm	vlmt.stm_Post	~	age	0.0187979	0.100554	0.186943	0.851706
global_vol_gm	vlmt.stm_Post	~	sex	0.0760106	0.209539	0.362752	0.71679
global_vol_gm	vlmt.stm_Post	~	study	0.398879	0.22634	1.7623	0.0780189
global_vol_gm	vlmt.stm_Post	~	cpz	-0.000481856	0.104298	-0.00461997	0.996314
global_vol_gm	vlmt.stm_Post	~	education_years	0.0833835	0.101919	0.818135	0.41328
global_vol_gm	vlmt.ltm_Post	~	global_vol_gm_change	0.177259	0.436493	0.406099	0.68467
global_vol_gm	vlmt.ltm_Post	~	panss.pos_Pre	-0.0661842	0.0878891	-0.753042	0.451425
global_vol_gm	vlmt.ltm_Post	~	panss.neg_Pre	-0.0194048	0.121329	-0.159935	0.872932
global_vol_gm	vlmt.ltm_Post	~	vlmt.stm_Pre	0.274639	0.107527	2.55415	0.0106448
global_vol_gm	vlmt.ltm_Post	~	vlmt.ltm_Pre	0.535993	0.109648	4.88828	1.01719e-06
global_vol_gm	vlmt.ltm_Post	~	dst.wm_Pre	0.182631	0.0775486	2.35506	0.01852
global_vol_gm	vlmt.ltm_Post	~	tmt.mean_Pre	-0.0951033	0.0798557	-1.19094	0.233677
global_vol_gm	vlmt.ltm_Post	~	gaf_Pre	0.205939	0.116471	1.76815	0.0770357
global_vol_gm	vlmt.ltm_Post	~	group	-0.134111	0.0906788	-1.47896	0.13915
global_vol_gm	vlmt.ltm_Post	~	age	-0.0531797	0.0774448	-0.686679	0.492285
global_vol_gm	vlmt.ltm_Post	~	sex	-0.154744	0.161382	-0.958868	0.337625
global_vol_gm	vlmt.ltm_Post	~	study	0.566047	0.174323	3.24712	0.00116579
global_vol_gm	vlmt.ltm_Post	~	cpz	-0.159385	0.0803285	-1.98416	0.0472376
global_vol_gm	vlmt.ltm_Post	~	education_years	0.0657348	0.0784959	0.83743	0.402351
global_vol_gm	dst.wm_Post	~	global_vol_gm_change	0.900409	0.60858	1.47952	0.139
global_vol_gm	dst.wm_Post	~	panss.pos_Pre	-0.0478495	0.122539	-0.390483	0.69618
global_vol_gm	dst.wm_Post	~	panss.neg_Pre	0.228629	0.169163	1.35153	0.176525
global_vol_gm	dst.wm_Post	~	vlmt.stm_Pre	0.186895	0.149919	1.24664	0.212529
global_vol_gm	dst.wm_Post	~	vlmt.ltm_Pre	0.134875	0.152877	0.882245	0.377644
global_vol_gm	dst.wm_Post	~	dst.wm_Pre	0.389244	0.108122	3.60004	0.000318164
global_vol_gm	dst.wm_Post	~	tmt.mean_Pre	0.172873	0.111339	1.55268	0.1205
global_vol_gm	dst.wm_Post	~	gaf_Pre	0.163211	0.16239	1.00506	0.31487
global_vol_gm	dst.wm_Post	~	group	-0.00499094	0.126429	-0.0394763	0.968511
global_vol_gm	dst.wm_Post	~	age	0.0084225	0.107977	0.0780025	0.937826
global_vol_gm	dst.wm_Post	~	sex	0.263666	0.225007	1.17181	0.241273
global_vol_gm	dst.wm_Post	~	study	-0.152653	0.243049	-0.628074	0.529955
global_vol_gm	dst.wm_Post	~	cpz	-0.0506741	0.111998	-0.452455	0.650941
global_vol_gm	dst.wm_Post	~	education_years	0.00469164	0.109443	0.0428684	0.965806
global_vol_gm	tmt.mean_Post	~	global_vol_gm_change	-0.778182	0.450031	-1.72917	0.083778
global_vol_gm	tmt.mean_Post	~	panss.pos_Pre	0.131036	0.0906151	1.44607	0.148157
global_vol_gm	tmt.mean_Post	~	panss.neg_Pre	0.138422	0.125092	1.10656	0.268484
global_vol_gm	tmt.mean_Post	~	vlmt.stm_Pre	0.134603	0.110862	1.21415	0.22469
global_vol_gm	tmt.mean_Post	~	vlmt.ltm_Pre	0.216046	0.113049	1.91108	0.0559946
global_vol_gm	tmt.mean_Post	~	dst.wm_Pre	0.0188664	0.0799538	0.235967	0.813458
global_vol_gm	tmt.mean_Post	~	tmt.mean_Pre	0.575696	0.0823325	6.99233	2.70362e-12
global_vol_gm	tmt.mean_Post	~	gaf_Pre	0.0964851	0.120084	0.803482	0.421696
global_vol_gm	tmt.mean_Post	~	group	0.137496	0.0934913	1.47068	0.141377
global_vol_gm	tmt.mean_Post	~	age	-0.0420949	0.0798468	-0.527196	0.598058
global_vol_gm	tmt.mean_Post	~	sex	0.0933956	0.166388	0.561313	0.574585
global_vol_gm	tmt.mean_Post	~	study	-0.410651	0.179729	-2.28483	0.0223231
global_vol_gm	tmt.mean_Post	~	cpz	-0.0915494	0.08282	-1.1054	0.268985
global_vol_gm	tmt.mean_Post	~	education_years	-0.0517929	0.0809305	-0.639968	0.522194
global_vol_gm	gaf_Post	~	global_vol_gm_change	-0.640022	0.536371	-1.19325	0.232773
global_vol_gm	gaf_Post	~	panss.pos_Pre	-0.016472	0.108	-0.152519	0.878778
global_vol_gm	gaf_Post	~	panss.neg_Pre	0.0462254	0.149092	0.310047	0.756525
global_vol_gm	gaf_Post	~	vlmt.stm_Pre	0.280839	0.132131	2.12546	0.0335479
global_vol_gm	gaf_Post	~	vlmt.ltm_Pre	-0.213211	0.134738	-1.58241	0.113555
global_vol_gm	gaf_Post	~	dst.wm_Pre	-0.0370707	0.0952932	-0.389017	0.697263
global_vol_gm	gaf_Post	~	tmt.mean_Pre	0.154858	0.0981282	1.57812	0.114537
global_vol_gm	gaf_Post	~	gaf_Pre	0.529123	0.143122	3.69701	0.000218157
global_vol_gm	gaf_Post	~	group	-0.190646	0.111428	-1.71094	0.0870931
global_vol_gm	gaf_Post	~	age	0.0141376	0.0951656	0.148558	0.881902
global_vol_gm	gaf_Post	~	sex	-0.303724	0.19831	-1.53156	0.12563
global_vol_gm	gaf_Post	~	study	-0.0971362	0.214211	-0.45346	0.650217
global_vol_gm	gaf_Post	~	cpz	-0.136194	0.0987092	-1.37975	0.167664
global_vol_gm	gaf_Post	~	education_years	0.144307	0.0964573	1.49607	0.134636
global_vol_gm	global_vol_gm_change	~	panss.pos_Pre	0.00487269	0.0253606	0.192136	0.847636
global_vol_gm	global_vol_gm_change	~	panss.neg_Pre	-0.0117121	0.0349891	-0.334735	0.737825
global_vol_gm	global_vol_gm_change	~	vlmt.stm_Pre	0.0150531	0.0309782	0.485927	0.627019
global_vol_gm	global_vol_gm_change	~	vlmt.ltm_Pre	0.00948755	0.0316261	0.299992	0.764184
global_vol_gm	global_vol_gm_change	~	dst.wm_Pre	-0.00474857	0.0223754	-0.212223	0.831933
global_vol_gm	global_vol_gm_change	~	tmt.mean_Pre	-0.0347821	0.0226289	-1.53706	0.124278
global_vol_gm	global_vol_gm_change	~	gaf_Pre	0.00387921	0.0336144	0.115403	0.908125
global_vol_gm	global_vol_gm_change	~	group	0.0479871	0.0254654	1.8844	0.0595107
global_vol_gm	global_vol_gm_change	~	age	-0.0134831	0.0222888	-0.604929	0.545226
global_vol_gm	global_vol_gm_change	~	sex	0.0229797	0.0464909	0.494283	0.621106
global_vol_gm	global_vol_gm_change	~	study	-0.0358098	0.0501134	-0.714575	0.474872
global_vol_gm	global_vol_gm_change	~	cpz	0.0410236	0.0226024	1.81501	0.069522
global_vol_gm	global_vol_gm_change	~	education_years	-0.0152862	0.0225748	-0.677136	0.49832
global_vol_gm	panss.pos_Pre	~	group	0.0997567	0.159323	0.626129	0.53123
global_vol_gm	panss.pos_Pre	~	age	0.130257	0.134323	0.969729	0.332181
global_vol_gm	panss.pos_Pre	~	sex	-0.177344	0.289004	-0.613639	0.539454
global_vol_gm	panss.pos_Pre	~	study	0.557717	0.286919	1.94382	0.0519177
global_vol_gm	panss.pos_Pre	~	cpz	0.209967	0.142865	1.46968	0.141647
global_vol_gm	panss.pos_Pre	~	education_years	-0.0356324	0.133602	-0.266706	0.789695
global_vol_gm	panss.neg_Pre	~	group	0.037399	0.143426	0.260755	0.794282
global_vol_gm	panss.neg_Pre	~	age	-0.0223389	0.120921	-0.18474	0.853433
global_vol_gm	panss.neg_Pre	~	sex	-0.321311	0.260168	-1.23501	0.216827
global_vol_gm	panss.neg_Pre	~	study	1.00096	0.258291	3.87532	0.000106483
global_vol_gm	panss.neg_Pre	~	cpz	0.0934841	0.12861	0.726878	0.467301
global_vol_gm	panss.neg_Pre	~	education_years	-0.0784082	0.120271	-0.651928	0.514447
global_vol_gm	vlmt.stm_Pre	~	group	-0.199572	0.139954	-1.42598	0.153873
global_vol_gm	vlmt.stm_Pre	~	age	-0.277762	0.117993	-2.35405	0.0185699
global_vol_gm	vlmt.stm_Pre	~	sex	-0.101631	0.25387	-0.400326	0.688916
global_vol_gm	vlmt.stm_Pre	~	study	0.0614998	0.252038	0.24401	0.807223
global_vol_gm	vlmt.stm_Pre	~	cpz	-0.11577	0.125497	-0.922493	0.356271
global_vol_gm	vlmt.stm_Pre	~	education_years	0.268393	0.11736	2.28693	0.0221998
global_vol_gm	vlmt.ltm_Pre	~	group	-0.10266	0.138996	-0.738581	0.460161
global_vol_gm	vlmt.ltm_Pre	~	age	-0.26568	0.117185	-2.26718	0.0233794
global_vol_gm	vlmt.ltm_Pre	~	sex	-0.265309	0.252132	-1.05226	0.292679
global_vol_gm	vlmt.ltm_Pre	~	study	0.327088	0.250312	1.30672	0.191308
global_vol_gm	vlmt.ltm_Pre	~	cpz	-0.0310199	0.124638	-0.24888	0.803453
global_vol_gm	vlmt.ltm_Pre	~	education_years	0.121651	0.116556	1.04371	0.296619
global_vol_gm	dst.wm_Pre	~	group	-0.0470716	0.152139	-0.309399	0.757018
global_vol_gm	dst.wm_Pre	~	age	-0.0964598	0.128266	-0.752029	0.452033
global_vol_gm	dst.wm_Pre	~	sex	0.159866	0.275973	0.579281	0.5624
global_vol_gm	dst.wm_Pre	~	study	0.0960111	0.273981	0.35043	0.726016
global_vol_gm	dst.wm_Pre	~	cpz	-0.0333449	0.136423	-0.244423	0.806903
global_vol_gm	dst.wm_Pre	~	education_years	0.169076	0.127577	1.32528	0.185078
global_vol_gm	tmt.mean_Pre	~	group	-0.215643	0.147513	-1.46186	0.143779
global_vol_gm	tmt.mean_Pre	~	age	-0.280982	0.124366	-2.25932	0.0238636
global_vol_gm	tmt.mean_Pre	~	sex	0.0564521	0.267581	0.210972	0.832909
global_vol_gm	tmt.mean_Pre	~	study	-0.156633	0.26565	-0.58962	0.555445
global_vol_gm	tmt.mean_Pre	~	cpz	0.0354077	0.132275	0.267683	0.788944
global_vol_gm	tmt.mean_Pre	~	education_years	0.307732	0.123698	2.48777	0.0128548
global_vol_gm	gaf_Pre	~	group	0.11057	0.146718	0.753622	0.451076
global_vol_gm	gaf_Pre	~	age	-0.027259	0.123696	-0.22037	0.825583
global_vol_gm	gaf_Pre	~	sex	-0.157242	0.266141	-0.590823	0.554639
global_vol_gm	gaf_Pre	~	study	-0.442278	0.26422	-1.6739	0.09415
global_vol_gm	gaf_Pre	~	cpz	-0.139058	0.131563	-1.05697	0.290526
global_vol_gm	gaf_Pre	~	education_years	-0.106536	0.123032	-0.86592	0.386534
global_vol_gm	panss.pos_Post	~~	panss.neg_Post	0.14898	0.039374	3.78373	0.000154496
global_vol_gm	panss.pos_Post	~~	vlmt.stm_Post	-0.0320802	0.0454246	-0.706229	0.480045
global_vol_gm	panss.pos_Post	~~	vlmt.ltm_Post	0.0788827	0.0362358	2.17693	0.0294862
global_vol_gm	panss.pos_Post	~~	dst.wm_Post	0.0697089	0.0493719	1.41192	0.157975
global_vol_gm	panss.pos_Post	~~	tmt.mean_Post	-0.063775	0.0368146	-1.73233	0.0832153
global_vol_gm	panss.pos_Post	~~	gaf_Post	-0.116754	0.0452759	-2.57871	0.00991687
global_vol_gm	panss.neg_Post	~~	vlmt.stm_Post	-0.0258838	0.0458111	-0.565012	0.572066
global_vol_gm	panss.neg_Post	~~	vlmt.ltm_Post	-0.000387473	0.0351933	-0.0110099	0.991216
global_vol_gm	panss.neg_Post	~~	dst.wm_Post	0.00474276	0.0490718	0.0966494	0.923005
global_vol_gm	panss.neg_Post	~~	tmt.mean_Post	-0.0165799	0.0363449	-0.456183	0.648258
global_vol_gm	panss.neg_Post	~~	gaf_Post	-0.154227	0.0474109	-3.253	0.00114195
global_vol_gm	vlmt.stm_Post	~~	vlmt.ltm_Post	0.132954	0.0489586	2.71564	0.00661484
global_vol_gm	vlmt.stm_Post	~~	dst.wm_Post	0.0120227	0.0641589	0.187389	0.851356
global_vol_gm	vlmt.stm_Post	~~	tmt.mean_Post	0.0327512	0.04761	0.687906	0.491512
global_vol_gm	vlmt.stm_Post	~~	gaf_Post	0.0210529	0.0565927	0.372007	0.709888
global_vol_gm	vlmt.ltm_Post	~~	dst.wm_Post	0.0289203	0.0495343	0.583845	0.559325
global_vol_gm	vlmt.ltm_Post	~~	tmt.mean_Post	-0.0302558	0.0367286	-0.823768	0.410072
global_vol_gm	vlmt.ltm_Post	~~	gaf_Post	0.0688936	0.0443954	1.55182	0.120706
global_vol_gm	dst.wm_Post	~~	tmt.mean_Post	0.0741423	0.0517818	1.43182	0.152194
global_vol_gm	dst.wm_Post	~~	gaf_Post	0.0114536	0.0607209	0.188626	0.850386
global_vol_gm	tmt.mean_Post	~~	gaf_Post	0.121685	0.0474349	2.56531	0.0103084
global_vol_gm	panss.pos_Pre	~~	panss.neg_Pre	0.539992	0.133582	4.0424	5.29074e-05
global_vol_gm	panss.pos_Pre	~~	vlmt.stm_Pre	-0.0240279	0.112217	-0.214119	0.830454
global_vol_gm	panss.pos_Pre	~~	vlmt.ltm_Pre	-0.0449146	0.111552	-0.402632	0.687219
global_vol_gm	panss.pos_Pre	~~	dst.wm_Pre	-0.163174	0.123664	-1.3195	0.187003
global_vol_gm	panss.pos_Pre	~~	tmt.mean_Pre	-0.284155	0.123536	-2.30017	0.0214384
global_vol_gm	panss.pos_Pre	~~	gaf_Pre	-0.458229	0.131005	-3.49779	0.000469132
global_vol_gm	panss.neg_Pre	~~	vlmt.stm_Pre	-0.10765	0.101891	-1.05652	0.29073
global_vol_gm	panss.neg_Pre	~~	vlmt.ltm_Pre	-0.122797	0.101479	-1.21007	0.226251
global_vol_gm	panss.neg_Pre	~~	dst.wm_Pre	0.0115801	0.109786	0.105479	0.915996
global_vol_gm	panss.neg_Pre	~~	tmt.mean_Pre	-0.20482	0.109522	-1.87014	0.0614648
global_vol_gm	panss.neg_Pre	~~	gaf_Pre	-0.610139	0.13083	-4.66361	3.10715e-06
global_vol_gm	vlmt.stm_Pre	~~	vlmt.ltm_Pre	0.498994	0.116318	4.28992	1.78734e-05
global_vol_gm	vlmt.stm_Pre	~~	dst.wm_Pre	0.306393	0.113862	2.69093	0.00712532
global_vol_gm	vlmt.stm_Pre	~~	tmt.mean_Pre	0.208543	0.107133	1.94658	0.051585
global_vol_gm	vlmt.stm_Pre	~~	gaf_Pre	0.108461	0.104202	1.04087	0.297936
global_vol_gm	vlmt.ltm_Pre	~~	dst.wm_Pre	0.206525	0.109521	1.88572	0.0593333
global_vol_gm	vlmt.ltm_Pre	~~	tmt.mean_Pre	0.174612	0.10547	1.65556	0.0978105
global_vol_gm	vlmt.ltm_Pre	~~	gaf_Pre	0.284349	0.10867	2.61663	0.00888017
global_vol_gm	dst.wm_Pre	~~	tmt.mean_Pre	0.159707	0.114683	1.3926	0.163741
global_vol_gm	dst.wm_Pre	~~	gaf_Pre	0.0261574	0.112344	0.232832	0.815892
global_vol_gm	tmt.mean_Pre	~~	gaf_Pre	0.22495	0.112509	1.99939	0.0455664
global_vol_gm	panss.pos_Post	~~	panss.pos_Post	0.272018	0.0484665	5.61249	1.9944e-08
global_vol_gm	panss.neg_Post	~~	panss.neg_Post	0.277461	0.0494365	5.61249	1.9944e-08
global_vol_gm	vlmt.stm_Post	~~	vlmt.stm_Post	0.474104	0.084473	5.61249	1.9944e-08
global_vol_gm	vlmt.ltm_Post	~~	vlmt.ltm_Post	0.281227	0.0501074	5.61249	1.9944e-08
global_vol_gm	dst.wm_Post	~~	dst.wm_Post	0.546686	0.0974054	5.61249	1.9944e-08
global_vol_gm	tmt.mean_Post	~~	tmt.mean_Post	0.298943	0.0532639	5.61249	1.9944e-08
global_vol_gm	gaf_Post	~~	gaf_Post	0.424652	0.0756621	5.61249	1.9944e-08
global_vol_gm	global_vol_gm_change	~~	global_vol_gm_change	0.0234295	0.00417453	5.61249	1.9944e-08
global_vol_gm	panss.pos_Pre	~~	panss.pos_Pre	1.0136	0.180597	5.61249	1.9944e-08
global_vol_gm	panss.neg_Pre	~~	panss.neg_Pre	0.821422	0.146356	5.61249	1.9944e-08
global_vol_gm	vlmt.stm_Pre	~~	vlmt.stm_Pre	0.782131	0.139356	5.61249	1.9944e-08
global_vol_gm	vlmt.ltm_Pre	~~	vlmt.ltm_Pre	0.771459	0.137454	5.61249	1.9944e-08
global_vol_gm	dst.wm_Pre	~~	dst.wm_Pre	0.924249	0.164677	5.61249	1.9944e-08
global_vol_gm	tmt.mean_Pre	~~	tmt.mean_Pre	0.868898	0.154815	5.61249	1.9944e-08
global_vol_gm	gaf_Pre	~~	gaf_Pre	0.859566	0.153153	5.61249	1.9944e-08
global_vol_gm	group	~~	group	0.752834	0	NA	NA
global_vol_gm	group	~~	age	-0.029407	0	NA	NA
global_vol_gm	group	~~	sex	0.0188964	0	NA	NA
global_vol_gm	group	~~	study	0.0634921	0	NA	NA
global_vol_gm	group	~~	cpz	-0.270406	0	NA	NA
global_vol_gm	group	~~	education_years	0.00299719	0	NA	NA
global_vol_gm	age	~~	age	0.992063	0	NA	NA
global_vol_gm	age	~~	sex	-0.12299	0	NA	NA
global_vol_gm	age	~~	study	-0.0468424	0	NA	NA
global_vol_gm	age	~~	cpz	-0.0513002	0	NA	NA
global_vol_gm	age	~~	education_years	0.165983	0	NA	NA
global_vol_gm	sex	~~	sex	0.210632	0	NA	NA
global_vol_gm	sex	~~	study	0.010582	0	NA	NA
global_vol_gm	sex	~~	cpz	-0.0198313	0	NA	NA
global_vol_gm	sex	~~	education_years	-0.0666471	0	NA	NA
global_vol_gm	study	~~	study	0.222222	0	NA	NA
global_vol_gm	study	~~	cpz	0.0951995	0	NA	NA
global_vol_gm	study	~~	education_years	-0.0494052	0	NA	NA
global_vol_gm	cpz	~~	cpz	0.992063	0	NA	NA
global_vol_gm	cpz	~~	education_years	0.161705	0	NA	NA
global_vol_gm	education_years	~~	education_years	0.992063	0	NA	NA
global_vol_wm	panss.pos_Post	~	global_vol_wm_change	-0.63902	0.300283	-2.12806	0.0333325
global_vol_wm	panss.pos_Post	~	panss.pos_Pre	0.589275	0.086002	6.85187	7.28906e-12
global_vol_wm	panss.pos_Post	~	panss.neg_Pre	0.157036	0.115546	1.35908	0.174122
global_vol_wm	panss.pos_Post	~	vlmt.stm_Pre	0.127533	0.102994	1.23826	0.215618
global_vol_wm	panss.pos_Post	~	vlmt.ltm_Pre	-0.0781034	0.105148	-0.742794	0.457607
global_vol_wm	panss.pos_Post	~	dst.wm_Pre	-0.0376596	0.0747492	-0.503813	0.614393
global_vol_wm	panss.pos_Post	~	tmt.mean_Pre	0.0120449	0.0750891	0.160408	0.872559
global_vol_wm	panss.pos_Post	~	gaf_Pre	0.049555	0.111697	0.443657	0.657291
global_vol_wm	panss.pos_Post	~	group	-0.0411608	0.0840114	-0.489943	0.624174
global_vol_wm	panss.pos_Post	~	age	0.0462375	0.0734894	0.629173	0.529236
global_vol_wm	panss.pos_Post	~	sex	0.136736	0.153643	0.889959	0.373488
global_vol_wm	panss.pos_Post	~	study	0.089621	0.165543	0.541377	0.588247
global_vol_wm	panss.pos_Post	~	cpz	0.0509269	0.0752976	0.676342	0.498823
global_vol_wm	panss.pos_Post	~	education_years	-0.111712	0.0759433	-1.47099	0.141294
global_vol_wm	panss.neg_Post	~	global_vol_wm_change	-0.228636	0.312085	-0.732607	0.463798
global_vol_wm	panss.neg_Post	~	panss.pos_Pre	0.0321298	0.0893821	0.359466	0.719247
global_vol_wm	panss.neg_Post	~	panss.neg_Pre	0.615469	0.120087	5.12519	2.97234e-07
global_vol_wm	panss.neg_Post	~	vlmt.stm_Pre	0.018914	0.107042	0.176698	0.859746
global_vol_wm	panss.neg_Post	~	vlmt.ltm_Pre	-0.0256482	0.109281	-0.2347	0.814441
global_vol_wm	panss.neg_Post	~	dst.wm_Pre	0.0725319	0.077687	0.933643	0.350488
global_vol_wm	panss.neg_Post	~	tmt.mean_Pre	-0.0153393	0.0780402	-0.196556	0.844175
global_vol_wm	panss.neg_Post	~	gaf_Pre	0.0286017	0.116087	0.246382	0.805386
global_vol_wm	panss.neg_Post	~	group	0.131321	0.0873132	1.50403	0.132574
global_vol_wm	panss.neg_Post	~	age	0.0282292	0.0763777	0.3696	0.711681
global_vol_wm	panss.neg_Post	~	sex	0.0880365	0.159681	0.551326	0.58141
global_vol_wm	panss.neg_Post	~	study	0.169614	0.172049	0.985851	0.324206
global_vol_wm	panss.neg_Post	~	cpz	0.186639	0.078257	2.38495	0.0170814
global_vol_wm	panss.neg_Post	~	education_years	-0.147568	0.078928	-1.86965	0.0615321
global_vol_wm	vlmt.stm_Post	~	global_vol_wm_change	0.205844	0.412023	0.499594	0.617361
global_vol_wm	vlmt.stm_Post	~	panss.pos_Pre	-0.138804	0.118005	-1.17626	0.239493
global_vol_wm	vlmt.stm_Post	~	panss.neg_Pre	-0.13747	0.158542	-0.867087	0.385894
global_vol_wm	vlmt.stm_Post	~	vlmt.stm_Pre	0.284831	0.141319	2.01552	0.0438504
global_vol_wm	vlmt.stm_Post	~	vlmt.ltm_Pre	0.445956	0.144275	3.09101	0.00199479
global_vol_wm	vlmt.stm_Post	~	dst.wm_Pre	0.156111	0.102564	1.52208	0.127989
global_vol_wm	vlmt.stm_Post	~	tmt.mean_Pre	-0.16211	0.103031	-1.57341	0.115623
global_vol_wm	vlmt.stm_Post	~	gaf_Pre	0.0692666	0.153261	0.451953	0.651303
global_vol_wm	vlmt.stm_Post	~	group	0.054664	0.115273	0.474213	0.635348
global_vol_wm	vlmt.stm_Post	~	age	0.0113504	0.100836	0.112564	0.910377
global_vol_wm	vlmt.stm_Post	~	sex	0.0960264	0.210815	0.4555	0.64875
global_vol_wm	vlmt.stm_Post	~	study	0.385817	0.227143	1.69856	0.0894012
global_vol_wm	vlmt.stm_Post	~	cpz	0.0298428	0.103317	0.288848	0.772698
global_vol_wm	vlmt.stm_Post	~	education_years	0.0851679	0.104203	0.817329	0.413741
global_vol_wm	vlmt.ltm_Post	~	global_vol_wm_change	0.16201	0.315284	0.513856	0.607353
global_vol_wm	vlmt.ltm_Post	~	panss.pos_Pre	-0.0761709	0.0902981	-0.843549	0.398921
global_vol_wm	vlmt.ltm_Post	~	panss.neg_Pre	-0.0179829	0.121318	-0.148229	0.882162
global_vol_wm	vlmt.ltm_Post	~	vlmt.stm_Pre	0.284449	0.108139	2.63042	0.00852803
global_vol_wm	vlmt.ltm_Post	~	vlmt.ltm_Pre	0.530381	0.110401	4.80415	1.55412e-06
global_vol_wm	vlmt.ltm_Post	~	dst.wm_Pre	0.175299	0.0784832	2.23359	0.0255102
global_vol_wm	vlmt.ltm_Post	~	tmt.mean_Pre	-0.105834	0.07884	-1.3424	0.179468
global_vol_wm	vlmt.ltm_Post	~	gaf_Pre	0.214114	0.117276	1.82572	0.0678921
global_vol_wm	vlmt.ltm_Post	~	group	-0.127141	0.088208	-1.44138	0.149477
global_vol_wm	vlmt.ltm_Post	~	age	-0.0554969	0.0771604	-0.71924	0.471993
global_vol_wm	vlmt.ltm_Post	~	sex	-0.145032	0.161318	-0.899043	0.36863
global_vol_wm	vlmt.ltm_Post	~	study	0.56518	0.173812	3.25167	0.00114728
global_vol_wm	vlmt.ltm_Post	~	cpz	-0.146302	0.079059	-1.85054	0.064236
global_vol_wm	vlmt.ltm_Post	~	education_years	0.0711575	0.0797369	0.892405	0.372176
global_vol_wm	dst.wm_Post	~	global_vol_wm_change	-0.0220242	0.447498	-0.0492164	0.960747
global_vol_wm	dst.wm_Post	~	panss.pos_Pre	-0.041987	0.128165	-0.327602	0.743212
global_vol_wm	dst.wm_Post	~	panss.neg_Pre	0.217608	0.172192	1.26375	0.206319
global_vol_wm	dst.wm_Post	~	vlmt.stm_Pre	0.199478	0.153486	1.29965	0.193722
global_vol_wm	dst.wm_Post	~	vlmt.ltm_Pre	0.144409	0.156697	0.921584	0.356746
global_vol_wm	dst.wm_Post	~	dst.wm_Pre	0.385851	0.111395	3.4638	0.000532594
global_vol_wm	dst.wm_Post	~	tmt.mean_Pre	0.142176	0.111902	1.27054	0.203892
global_vol_wm	dst.wm_Post	~	gaf_Pre	0.165686	0.166456	0.995372	0.319555
global_vol_wm	dst.wm_Post	~	group	0.038426	0.125198	0.306922	0.758903
global_vol_wm	dst.wm_Post	~	age	-0.00372774	0.109518	-0.0340378	0.972847
global_vol_wm	dst.wm_Post	~	sex	0.28359	0.228966	1.23857	0.215506
global_vol_wm	dst.wm_Post	~	study	-0.185641	0.2467	-0.752499	0.451751
global_vol_wm	dst.wm_Post	~	cpz	-0.0145261	0.112212	-0.129452	0.897
global_vol_wm	dst.wm_Post	~	education_years	-0.0101778	0.113175	-0.0899298	0.928343
global_vol_wm	tmt.mean_Post	~	global_vol_wm_change	0.538014	0.325975	1.65047	0.0988458
global_vol_wm	tmt.mean_Post	~	panss.pos_Pre	0.0912114	0.0933602	0.976984	0.328577
global_vol_wm	tmt.mean_Post	~	panss.neg_Pre	0.159153	0.125432	1.26884	0.204497
global_vol_wm	tmt.mean_Post	~	vlmt.stm_Pre	0.146607	0.111806	1.31127	0.189767
global_vol_wm	tmt.mean_Post	~	vlmt.ltm_Pre	0.184442	0.114144	1.61586	0.106124
global_vol_wm	tmt.mean_Post	~	dst.wm_Pre	0.00100785	0.0811446	0.0124204	0.99009
global_vol_wm	tmt.mean_Post	~	tmt.mean_Pre	0.5876	0.0815135	7.20862	5.65104e-13
global_vol_wm	tmt.mean_Post	~	gaf_Pre	0.118333	0.121253	0.975913	0.329108
global_vol_wm	tmt.mean_Post	~	group	0.0950489	0.0911992	1.04221	0.297313
global_vol_wm	tmt.mean_Post	~	age	-0.0313607	0.079777	-0.393104	0.694242
global_vol_wm	tmt.mean_Post	~	sex	0.094241	0.166788	0.565034	0.572051
global_vol_wm	tmt.mean_Post	~	study	-0.364583	0.179706	-2.02878	0.0424812
global_vol_wm	tmt.mean_Post	~	cpz	-0.104174	0.0817399	-1.27446	0.2025
global_vol_wm	tmt.mean_Post	~	education_years	-0.012891	0.0824408	-0.156367	0.875744
global_vol_wm	gaf_Post	~	global_vol_wm_change	0.766479	0.38001	2.017	0.0436955
global_vol_wm	gaf_Post	~	panss.pos_Pre	-0.0709247	0.108836	-0.651667	0.514616
global_vol_wm	gaf_Post	~	panss.neg_Pre	0.0702708	0.146224	0.480571	0.630821
global_vol_wm	gaf_Post	~	vlmt.stm_Pre	0.304996	0.130339	2.34002	0.0192827
global_vol_wm	gaf_Post	~	vlmt.ltm_Pre	-0.253791	0.133065	-1.90727	0.0564862
global_vol_wm	gaf_Post	~	dst.wm_Pre	-0.0647381	0.0945953	-0.684369	0.493742
global_vol_wm	gaf_Post	~	tmt.mean_Pre	0.155519	0.0950254	1.6366	0.101714
global_vol_wm	gaf_Post	~	gaf_Pre	0.562066	0.141353	3.97634	6.99844e-05
global_vol_wm	gaf_Post	~	group	-0.228631	0.106317	-2.15047	0.0315182
global_vol_wm	gaf_Post	~	age	0.0231117	0.0930011	0.24851	0.80374
global_vol_wm	gaf_Post	~	sex	-0.291751	0.194436	-1.5005	0.133484
global_vol_wm	gaf_Post	~	study	-0.0482874	0.209495	-0.230495	0.817707
global_vol_wm	gaf_Post	~	cpz	-0.134956	0.0952893	-1.41627	0.156695
global_vol_wm	gaf_Post	~	education_years	0.192565	0.0961064	2.00366	0.0451064
global_vol_wm	global_vol_wm_change	~	panss.pos_Pre	0.0669738	0.0350829	1.90901	0.0562602
global_vol_wm	global_vol_wm_change	~	panss.neg_Pre	-0.0215915	0.0484025	-0.446082	0.655538
global_vol_wm	global_vol_wm_change	~	vlmt.stm_Pre	-0.0440856	0.042854	-1.02874	0.303603
global_vol_wm	global_vol_wm_change	~	vlmt.ltm_Pre	0.0450202	0.0437502	1.02903	0.303467
global_vol_wm	global_vol_wm_change	~	dst.wm_Pre	0.0400619	0.0309533	1.29427	0.195572
global_vol_wm	global_vol_wm_change	~	tmt.mean_Pre	0.0281819	0.031304	0.900267	0.367978
global_vol_wm	global_vol_wm_change	~	gaf_Pre	-0.0462188	0.0465008	-0.993935	0.320254
global_vol_wm	global_vol_wm_change	~	group	0.00948748	0.0352279	0.269317	0.787686
global_vol_wm	global_vol_wm_change	~	age	-0.000449541	0.0308335	-0.0145796	0.988368
global_vol_wm	global_vol_wm_change	~	sex	-0.0348091	0.0643137	-0.541239	0.588343
global_vol_wm	global_vol_wm_change	~	study	-0.0338297	0.0693248	-0.487988	0.625558
global_vol_wm	global_vol_wm_change	~	cpz	-0.0358706	0.0312673	-1.14723	0.251288
global_vol_wm	global_vol_wm_change	~	education_years	-0.0501965	0.0312292	-1.60736	0.107975
global_vol_wm	panss.pos_Pre	~	group	0.0997567	0.159323	0.626129	0.53123
global_vol_wm	panss.pos_Pre	~	age	0.130257	0.134323	0.969729	0.332181
global_vol_wm	panss.pos_Pre	~	sex	-0.177344	0.289004	-0.613639	0.539454
global_vol_wm	panss.pos_Pre	~	study	0.557717	0.286919	1.94382	0.0519177
global_vol_wm	panss.pos_Pre	~	cpz	0.209967	0.142865	1.46968	0.141647
global_vol_wm	panss.pos_Pre	~	education_years	-0.0356324	0.133602	-0.266706	0.789695
global_vol_wm	panss.neg_Pre	~	group	0.037399	0.143426	0.260755	0.794282
global_vol_wm	panss.neg_Pre	~	age	-0.0223389	0.120921	-0.18474	0.853433
global_vol_wm	panss.neg_Pre	~	sex	-0.321311	0.260168	-1.23501	0.216827
global_vol_wm	panss.neg_Pre	~	study	1.00096	0.258291	3.87532	0.000106483
global_vol_wm	panss.neg_Pre	~	cpz	0.0934841	0.12861	0.726878	0.467301
global_vol_wm	panss.neg_Pre	~	education_years	-0.0784082	0.120271	-0.651928	0.514447
global_vol_wm	vlmt.stm_Pre	~	group	-0.199572	0.139954	-1.42598	0.153873
global_vol_wm	vlmt.stm_Pre	~	age	-0.277762	0.117993	-2.35405	0.0185699
global_vol_wm	vlmt.stm_Pre	~	sex	-0.101631	0.25387	-0.400326	0.688916
global_vol_wm	vlmt.stm_Pre	~	study	0.0614998	0.252038	0.24401	0.807223
global_vol_wm	vlmt.stm_Pre	~	cpz	-0.11577	0.125497	-0.922494	0.356271
global_vol_wm	vlmt.stm_Pre	~	education_years	0.268393	0.11736	2.28693	0.0221998
global_vol_wm	vlmt.ltm_Pre	~	group	-0.10266	0.138996	-0.738581	0.460161
global_vol_wm	vlmt.ltm_Pre	~	age	-0.26568	0.117185	-2.26718	0.0233794
global_vol_wm	vlmt.ltm_Pre	~	sex	-0.265309	0.252132	-1.05226	0.292679
global_vol_wm	vlmt.ltm_Pre	~	study	0.327088	0.250312	1.30672	0.191308
global_vol_wm	vlmt.ltm_Pre	~	cpz	-0.0310199	0.124638	-0.24888	0.803453
global_vol_wm	vlmt.ltm_Pre	~	education_years	0.121651	0.116556	1.04371	0.296619
global_vol_wm	dst.wm_Pre	~	group	-0.0470716	0.152139	-0.309399	0.757018
global_vol_wm	dst.wm_Pre	~	age	-0.0964598	0.128266	-0.752029	0.452033
global_vol_wm	dst.wm_Pre	~	sex	0.159866	0.275973	0.579281	0.5624
global_vol_wm	dst.wm_Pre	~	study	0.0960111	0.273981	0.35043	0.726016
global_vol_wm	dst.wm_Pre	~	cpz	-0.0333449	0.136423	-0.244423	0.806903
global_vol_wm	dst.wm_Pre	~	education_years	0.169076	0.127577	1.32528	0.185078
global_vol_wm	tmt.mean_Pre	~	group	-0.215643	0.147513	-1.46186	0.143779
global_vol_wm	tmt.mean_Pre	~	age	-0.280982	0.124366	-2.25932	0.0238636
global_vol_wm	tmt.mean_Pre	~	sex	0.0564521	0.267581	0.210972	0.832909
global_vol_wm	tmt.mean_Pre	~	study	-0.156633	0.26565	-0.58962	0.555445
global_vol_wm	tmt.mean_Pre	~	cpz	0.0354077	0.132275	0.267683	0.788944
global_vol_wm	tmt.mean_Pre	~	education_years	0.307732	0.123698	2.48777	0.0128548
global_vol_wm	gaf_Pre	~	group	0.11057	0.146718	0.753622	0.451076
global_vol_wm	gaf_Pre	~	age	-0.027259	0.123696	-0.22037	0.825583
global_vol_wm	gaf_Pre	~	sex	-0.157242	0.266141	-0.590823	0.554639
global_vol_wm	gaf_Pre	~	study	-0.442278	0.26422	-1.6739	0.09415
global_vol_wm	gaf_Pre	~	cpz	-0.139058	0.131563	-1.05697	0.290526
global_vol_wm	gaf_Pre	~	education_years	-0.106536	0.123032	-0.86592	0.386534
global_vol_wm	panss.pos_Post	~~	panss.neg_Post	0.142462	0.037874	3.76149	0.000168906
global_vol_wm	panss.pos_Post	~~	vlmt.stm_Post	-0.0234813	0.04413	-0.532093	0.594661
global_vol_wm	panss.pos_Post	~~	vlmt.ltm_Post	0.0843807	0.0353301	2.38835	0.0169242
global_vol_wm	panss.pos_Post	~~	dst.wm_Post	0.073427	0.0487083	1.50748	0.131687
global_vol_wm	panss.pos_Post	~~	tmt.mean_Post	-0.0521189	0.0354487	-1.47026	0.141491
global_vol_wm	panss.pos_Post	~~	gaf_Post	-0.0978844	0.0424409	-2.30637	0.02109
global_vol_wm	panss.neg_Post	~~	vlmt.stm_Post	-0.023685	0.0458585	-0.516481	0.605519
global_vol_wm	panss.neg_Post	~~	vlmt.ltm_Post	0.00130144	0.0350173	0.0371656	0.970353
global_vol_wm	panss.neg_Post	~~	dst.wm_Post	0.00465974	0.0497047	0.0937483	0.925309
global_vol_wm	panss.neg_Post	~~	tmt.mean_Post	-0.011188	0.0362318	-0.308789	0.757482
global_vol_wm	panss.neg_Post	~~	gaf_Post	-0.146471	0.0460636	-3.17976	0.00147397
global_vol_wm	vlmt.stm_Post	~~	vlmt.ltm_Post	0.133781	0.0492069	2.71874	0.00655301
global_vol_wm	vlmt.stm_Post	~~	dst.wm_Post	0.0240232	0.0656867	0.365724	0.714571
global_vol_wm	vlmt.stm_Post	~~	tmt.mean_Post	0.0175899	0.0478493	0.367609	0.713164
global_vol_wm	vlmt.stm_Post	~~	gaf_Post	0.00559316	0.0557255	0.10037	0.920051
global_vol_wm	vlmt.ltm_Post	~~	dst.wm_Post	0.0328198	0.0503806	0.651437	0.514765
global_vol_wm	vlmt.ltm_Post	~~	tmt.mean_Post	-0.0373958	0.0368776	-1.01405	0.310558
global_vol_wm	vlmt.ltm_Post	~~	gaf_Post	0.0606678	0.0433179	1.40052	0.161356
global_vol_wm	dst.wm_Post	~~	tmt.mean_Post	0.058257	0.0524296	1.11115	0.266505
global_vol_wm	dst.wm_Post	~~	gaf_Post	-0.00129153	0.0605188	-0.0213409	0.982974
global_vol_wm	tmt.mean_Post	~~	gaf_Post	0.114865	0.0463987	2.4756	0.0133012
global_vol_wm	panss.pos_Pre	~~	panss.neg_Pre	0.539992	0.133582	4.0424	5.29074e-05
global_vol_wm	panss.pos_Pre	~~	vlmt.stm_Pre	-0.0240279	0.112217	-0.214119	0.830454
global_vol_wm	panss.pos_Pre	~~	vlmt.ltm_Pre	-0.0449146	0.111552	-0.402632	0.687219
global_vol_wm	panss.pos_Pre	~~	dst.wm_Pre	-0.163174	0.123664	-1.3195	0.187003
global_vol_wm	panss.pos_Pre	~~	tmt.mean_Pre	-0.284155	0.123536	-2.30017	0.0214384
global_vol_wm	panss.pos_Pre	~~	gaf_Pre	-0.458229	0.131005	-3.49779	0.000469132
global_vol_wm	panss.neg_Pre	~~	vlmt.stm_Pre	-0.10765	0.101891	-1.05652	0.29073
global_vol_wm	panss.neg_Pre	~~	vlmt.ltm_Pre	-0.122797	0.101479	-1.21007	0.226251
global_vol_wm	panss.neg_Pre	~~	dst.wm_Pre	0.0115801	0.109786	0.105479	0.915996
global_vol_wm	panss.neg_Pre	~~	tmt.mean_Pre	-0.20482	0.109522	-1.87014	0.0614648
global_vol_wm	panss.neg_Pre	~~	gaf_Pre	-0.610139	0.13083	-4.66361	3.10715e-06
global_vol_wm	vlmt.stm_Pre	~~	vlmt.ltm_Pre	0.498994	0.116318	4.28992	1.78735e-05
global_vol_wm	vlmt.stm_Pre	~~	dst.wm_Pre	0.306393	0.113862	2.69093	0.00712532
global_vol_wm	vlmt.stm_Pre	~~	tmt.mean_Pre	0.208543	0.107133	1.94658	0.051585
global_vol_wm	vlmt.stm_Pre	~~	gaf_Pre	0.108461	0.104202	1.04087	0.297936
global_vol_wm	vlmt.ltm_Pre	~~	dst.wm_Pre	0.206525	0.109521	1.88572	0.0593333
global_vol_wm	vlmt.ltm_Pre	~~	tmt.mean_Pre	0.174612	0.10547	1.65556	0.0978105
global_vol_wm	vlmt.ltm_Pre	~~	gaf_Pre	0.284349	0.10867	2.61663	0.00888017
global_vol_wm	dst.wm_Pre	~~	tmt.mean_Pre	0.159707	0.114683	1.3926	0.163741
global_vol_wm	dst.wm_Pre	~~	gaf_Pre	0.0261574	0.112344	0.232832	0.815892
global_vol_wm	tmt.mean_Pre	~~	gaf_Pre	0.22495	0.112509	1.99939	0.0455664
global_vol_wm	panss.pos_Post	~~	panss.pos_Post	0.254704	0.0453818	5.61249	1.9944e-08
global_vol_wm	panss.neg_Post	~~	panss.neg_Post	0.275119	0.049019	5.61249	1.9944e-08
global_vol_wm	vlmt.stm_Post	~~	vlmt.stm_Post	0.479531	0.08544	5.61249	1.9944e-08
global_vol_wm	vlmt.ltm_Post	~~	vlmt.ltm_Post	0.280787	0.0500289	5.61249	1.9944e-08
global_vol_wm	dst.wm_Post	~~	dst.wm_Post	0.56566	0.100786	5.61249	1.9944e-08
global_vol_wm	tmt.mean_Post	~~	tmt.mean_Post	0.300153	0.0534795	5.61249	1.9944e-08
global_vol_wm	gaf_Post	~~	gaf_Post	0.407909	0.0726788	5.61249	1.9944e-08
global_vol_wm	global_vol_wm_change	~~	global_vol_wm_change	0.0448367	0.00798874	5.61249	1.9944e-08
global_vol_wm	panss.pos_Pre	~~	panss.pos_Pre	1.0136	0.180597	5.61249	1.9944e-08
global_vol_wm	panss.neg_Pre	~~	panss.neg_Pre	0.821422	0.146356	5.61249	1.9944e-08
global_vol_wm	vlmt.stm_Pre	~~	vlmt.stm_Pre	0.782131	0.139355	5.61249	1.9944e-08
global_vol_wm	vlmt.ltm_Pre	~~	vlmt.ltm_Pre	0.771459	0.137454	5.61249	1.9944e-08
global_vol_wm	dst.wm_Pre	~~	dst.wm_Pre	0.924249	0.164677	5.61249	1.9944e-08
global_vol_wm	tmt.mean_Pre	~~	tmt.mean_Pre	0.868898	0.154815	5.61249	1.9944e-08
global_vol_wm	gaf_Pre	~~	gaf_Pre	0.859566	0.153153	5.61249	1.9944e-08
global_vol_wm	group	~~	group	0.752834	0	NA	NA
global_vol_wm	group	~~	age	-0.029407	0	NA	NA
global_vol_wm	group	~~	sex	0.0188964	0	NA	NA
global_vol_wm	group	~~	study	0.0634921	0	NA	NA
global_vol_wm	group	~~	cpz	-0.270406	0	NA	NA
global_vol_wm	group	~~	education_years	0.00299719	0	NA	NA
global_vol_wm	age	~~	age	0.992063	0	NA	NA
global_vol_wm	age	~~	sex	-0.12299	0	NA	NA
global_vol_wm	age	~~	study	-0.0468424	0	NA	NA
global_vol_wm	age	~~	cpz	-0.0513002	0	NA	NA
global_vol_wm	age	~~	education_years	0.165983	0	NA	NA
global_vol_wm	sex	~~	sex	0.210632	0	NA	NA
global_vol_wm	sex	~~	study	0.010582	0	NA	NA
global_vol_wm	sex	~~	cpz	-0.0198313	0	NA	NA
global_vol_wm	sex	~~	education_years	-0.0666471	0	NA	NA
global_vol_wm	study	~~	study	0.222222	0	NA	NA
global_vol_wm	study	~~	cpz	0.0951995	0	NA	NA
global_vol_wm	study	~~	education_years	-0.0494052	0	NA	NA
global_vol_wm	cpz	~~	cpz	0.992063	0	NA	NA
global_vol_wm	cpz	~~	education_years	0.161705	0	NA	NA
global_vol_wm	education_years	~~	education_years	0.992063	0	NA	NA
gm_AccL	panss.pos_Post	~	gm_AccL_change	0.0406514	0.274007	0.148359	0.882059
gm_AccL	panss.pos_Post	~	panss.pos_Pre	0.54864	0.0877747	6.25055	4.09011e-10
gm_AccL	panss.pos_Post	~	panss.neg_Pre	0.166753	0.122544	1.36076	0.17359
gm_AccL	panss.pos_Post	~	vlmt.stm_Pre	0.152379	0.108079	1.40989	0.158572
gm_AccL	panss.pos_Post	~	vlmt.ltm_Pre	-0.103635	0.110123	-0.941089	0.346659
gm_AccL	panss.pos_Post	~	dst.wm_Pre	-0.0651605	0.0774341	-0.841497	0.40007
gm_AccL	panss.pos_Post	~	tmt.mean_Pre	-0.00455223	0.0778162	-0.0584998	0.953351
gm_AccL	panss.pos_Post	~	gaf_Pre	0.0761138	0.116466	0.65353	0.513415
gm_AccL	panss.pos_Post	~	group	-0.0457971	0.0874434	-0.523735	0.600463
gm_AccL	panss.pos_Post	~	age	0.0464388	0.0760737	0.610445	0.541567
gm_AccL	panss.pos_Post	~	sex	0.158088	0.158787	0.995598	0.319445
gm_AccL	panss.pos_Post	~	study	0.111656	0.171059	0.652732	0.513929
gm_AccL	panss.pos_Post	~	cpz	0.072975	0.0773663	0.94324	0.345558
gm_AccL	panss.pos_Post	~	education_years	-0.0768939	0.0792322	-0.970488	0.331803
gm_AccL	panss.neg_Post	~	gm_AccL_change	-0.0441287	0.276223	-0.159758	0.873072
gm_AccL	panss.neg_Post	~	panss.pos_Pre	0.0144694	0.0884846	0.163524	0.870106
gm_AccL	panss.neg_Post	~	panss.neg_Pre	0.624835	0.123535	5.05797	4.23751e-07
gm_AccL	panss.neg_Post	~	vlmt.stm_Pre	0.0326039	0.108953	0.299248	0.764751
gm_AccL	panss.neg_Post	~	vlmt.ltm_Pre	-0.0394553	0.111013	-0.355411	0.722281
gm_AccL	panss.neg_Post	~	dst.wm_Pre	0.0654355	0.0780603	0.838269	0.40188
gm_AccL	panss.neg_Post	~	tmt.mean_Pre	-0.0233151	0.0784455	-0.297214	0.766303
gm_AccL	panss.neg_Post	~	gaf_Pre	0.0423994	0.117408	0.36113	0.718002
gm_AccL	panss.neg_Post	~	group	0.127604	0.0881506	1.44757	0.147738
gm_AccL	panss.neg_Post	~	age	0.0284253	0.0766889	0.370657	0.710893
gm_AccL	panss.neg_Post	~	sex	0.0969632	0.160071	0.605751	0.54468
gm_AccL	panss.neg_Post	~	study	0.176896	0.172443	1.02583	0.304974
gm_AccL	panss.neg_Post	~	cpz	0.195789	0.077992	2.51037	0.0120604
gm_AccL	panss.neg_Post	~	education_years	-0.139067	0.0798729	-1.7411	0.0816658
gm_AccL	vlmt.stm_Post	~	gm_AccL_change	-0.445418	0.359572	-1.23874	0.21544
gm_AccL	vlmt.stm_Post	~	panss.pos_Pre	-0.148715	0.115185	-1.2911	0.196668
gm_AccL	vlmt.stm_Post	~	panss.neg_Pre	-0.0972036	0.160811	-0.604458	0.545539
gm_AccL	vlmt.stm_Post	~	vlmt.stm_Pre	0.312198	0.141829	2.20123	0.02772
gm_AccL	vlmt.stm_Post	~	vlmt.ltm_Pre	0.419755	0.144511	2.90465	0.00367661
gm_AccL	vlmt.stm_Post	~	dst.wm_Pre	0.185182	0.101615	1.82239	0.0683951
gm_AccL	vlmt.stm_Post	~	tmt.mean_Pre	-0.171777	0.102116	-1.68217	0.0925368
gm_AccL	vlmt.stm_Post	~	gaf_Pre	0.0923592	0.152835	0.604306	0.54564
gm_AccL	vlmt.stm_Post	~	group	0.0409883	0.11475	0.357197	0.720944
gm_AccL	vlmt.stm_Post	~	age	0.0122001	0.0998296	0.122209	0.902734
gm_AccL	vlmt.stm_Post	~	sex	0.0986323	0.208372	0.473347	0.635966
gm_AccL	vlmt.stm_Post	~	study	0.374284	0.224477	1.66736	0.0954432
gm_AccL	vlmt.stm_Post	~	cpz	0.0320355	0.101526	0.31554	0.752351
gm_AccL	vlmt.stm_Post	~	education_years	0.0447999	0.103974	0.430874	0.66656
gm_AccL	vlmt.ltm_Post	~	gm_AccL_change	-0.141523	0.277939	-0.509188	0.610621
gm_AccL	vlmt.ltm_Post	~	panss.pos_Pre	-0.07285	0.0890344	-0.818223	0.41323
gm_AccL	vlmt.ltm_Post	~	panss.neg_Pre	-0.00727497	0.124302	-0.0585263	0.953329
gm_AccL	vlmt.ltm_Post	~	vlmt.stm_Pre	0.288886	0.10963	2.6351	0.00841122
gm_AccL	vlmt.ltm_Post	~	vlmt.ltm_Pre	0.526405	0.111703	4.71255	2.44642e-06
gm_AccL	vlmt.ltm_Post	~	dst.wm_Pre	0.188406	0.0785454	2.39869	0.0164538
gm_AccL	vlmt.ltm_Post	~	tmt.mean_Pre	-0.106183	0.078933	-1.34523	0.17855
gm_AccL	vlmt.ltm_Post	~	gaf_Pre	0.216986	0.118137	1.83673	0.0662497
gm_AccL	vlmt.ltm_Post	~	group	-0.13057	0.0886984	-1.47207	0.141002
gm_AccL	vlmt.ltm_Post	~	age	-0.0552703	0.0771655	-0.716258	0.473832
gm_AccL	vlmt.ltm_Post	~	sex	-0.147566	0.161066	-0.916188	0.359568
gm_AccL	vlmt.ltm_Post	~	study	0.558247	0.173514	3.21729	0.00129406
gm_AccL	vlmt.ltm_Post	~	cpz	-0.14907	0.0784767	-1.89955	0.0574923
gm_AccL	vlmt.ltm_Post	~	education_years	0.0534821	0.0803693	0.665454	0.50576
gm_AccL	dst.wm_Post	~	gm_AccL_change	-0.0635806	0.394404	-0.161207	0.871931
gm_AccL	dst.wm_Post	~	panss.pos_Pre	-0.0468448	0.126343	-0.370776	0.710804
gm_AccL	dst.wm_Post	~	panss.neg_Pre	0.224466	0.176389	1.27256	0.203173
gm_AccL	dst.wm_Post	~	vlmt.stm_Pre	0.205651	0.155568	1.32194	0.186189
gm_AccL	dst.wm_Post	~	vlmt.ltm_Pre	0.138355	0.15851	0.872848	0.382746
gm_AccL	dst.wm_Post	~	dst.wm_Pre	0.387941	0.111458	3.48059	0.000500308
gm_AccL	dst.wm_Post	~	tmt.mean_Pre	0.139347	0.112008	1.24408	0.213471
gm_AccL	dst.wm_Post	~	gaf_Pre	0.171358	0.16764	1.02218	0.306697
gm_AccL	dst.wm_Post	~	group	0.0359862	0.125866	0.285909	0.774947
gm_AccL	dst.wm_Post	~	age	-0.00358335	0.1095	-0.0327246	0.973894
gm_AccL	dst.wm_Post	~	sex	0.285752	0.228557	1.25024	0.211211
gm_AccL	dst.wm_Post	~	study	-0.185549	0.246222	-0.753582	0.4511
gm_AccL	dst.wm_Post	~	cpz	-0.0123691	0.111361	-0.111072	0.911559
gm_AccL	dst.wm_Post	~	education_years	-0.0133596	0.114046	-0.117141	0.906748
gm_AccL	tmt.mean_Post	~	gm_AccL_change	-0.130687	0.293038	-0.445972	0.655617
gm_AccL	tmt.mean_Post	~	panss.pos_Pre	0.120291	0.0938711	1.28145	0.200035
gm_AccL	tmt.mean_Post	~	panss.neg_Pre	0.160655	0.131055	1.22586	0.220253
gm_AccL	tmt.mean_Post	~	vlmt.stm_Pre	0.133581	0.115585	1.15569	0.247809
gm_AccL	tmt.mean_Post	~	vlmt.ltm_Pre	0.198257	0.117771	1.68341	0.0922964
gm_AccL	tmt.mean_Post	~	dst.wm_Pre	0.0286717	0.0828123	0.346225	0.729173
gm_AccL	tmt.mean_Post	~	tmt.mean_Pre	0.598224	0.0832209	7.18839	6.55698e-13
gm_AccL	tmt.mean_Post	~	gaf_Pre	0.103033	0.124555	0.827211	0.408118
gm_AccL	tmt.mean_Post	~	group	0.0955678	0.0935168	1.02193	0.306813
gm_AccL	tmt.mean_Post	~	age	-0.0313261	0.0813574	-0.385043	0.700205
gm_AccL	tmt.mean_Post	~	sex	0.0783801	0.169815	0.461561	0.644396
gm_AccL	tmt.mean_Post	~	study	-0.384125	0.18294	-2.09973	0.0357529
gm_AccL	tmt.mean_Post	~	cpz	-0.120664	0.0827398	-1.45835	0.144744
gm_AccL	tmt.mean_Post	~	education_years	-0.0487099	0.0847353	-0.574848	0.565394
gm_AccL	gaf_Post	~	gm_AccL_change	-0.502673	0.339781	-1.4794	0.139033
gm_AccL	gaf_Post	~	panss.pos_Pre	-0.0463348	0.108845	-0.425696	0.670329
gm_AccL	gaf_Post	~	panss.neg_Pre	0.104179	0.15196	0.685569	0.492985
gm_AccL	gaf_Post	~	vlmt.stm_Pre	0.312331	0.134023	2.33043	0.0197834
gm_AccL	gaf_Post	~	vlmt.ltm_Pre	-0.259311	0.136557	-1.89892	0.057575
gm_AccL	gaf_Post	~	dst.wm_Pre	-0.01053	0.0960219	-0.109663	0.912677
gm_AccL	gaf_Post	~	tmt.mean_Pre	0.159664	0.0964957	1.65462	0.0980012
gm_AccL	gaf_Post	~	gaf_Pre	0.563438	0.144423	3.9013	9.56761e-05
gm_AccL	gaf_Post	~	group	-0.238996	0.108434	-2.20407	0.0275193
gm_AccL	gaf_Post	~	age	0.0238304	0.0943349	0.252615	0.800566
gm_AccL	gaf_Post	~	sex	-0.307404	0.196903	-1.5612	0.118477
gm_AccL	gaf_Post	~	study	-0.0793747	0.212122	-0.374194	0.70826
gm_AccL	gaf_Post	~	cpz	-0.151643	0.0959379	-1.58063	0.113962
gm_AccL	gaf_Post	~	education_years	0.120194	0.0982516	1.22333	0.221206
gm_AccL	gm_AccL_change	~	panss.pos_Pre	-0.0532039	0.0397982	-1.33684	0.181275
gm_AccL	gm_AccL_change	~	panss.neg_Pre	0.100379	0.054908	1.82813	0.0675303
gm_AccL	gm_AccL_change	~	vlmt.stm_Pre	0.0818143	0.0486138	1.68294	0.0923861
gm_AccL	gm_AccL_change	~	vlmt.ltm_Pre	-0.0796287	0.0496305	-1.60443	0.108619
gm_AccL	gm_AccL_change	~	dst.wm_Pre	0.0467531	0.0351135	1.33148	0.18303
gm_AccL	gm_AccL_change	~	tmt.mean_Pre	-0.0347259	0.0355114	-0.977882	0.328133
gm_AccL	gm_AccL_change	~	gaf_Pre	0.0732041	0.0527507	1.38774	0.165217
gm_AccL	gm_AccL_change	~	group	-0.0350874	0.0399627	-0.878005	0.379941
gm_AccL	gm_AccL_change	~	age	0.0021152	0.0349776	0.0604729	0.951779
gm_AccL	gm_AccL_change	~	sex	0.0219371	0.0729578	0.300682	0.763657
gm_AccL	gm_AccL_change	~	study	-0.0102602	0.0786424	-0.130467	0.896197
gm_AccL	gm_AccL_change	~	cpz	0.0214999	0.0354697	0.606148	0.544417
gm_AccL	gm_AccL_change	~	education_years	-0.0674317	0.0354265	-1.90342	0.0569852
gm_AccL	panss.pos_Pre	~	group	0.0997567	0.159323	0.626129	0.53123
gm_AccL	panss.pos_Pre	~	age	0.130257	0.134323	0.969729	0.332181
gm_AccL	panss.pos_Pre	~	sex	-0.177344	0.289004	-0.613639	0.539454
gm_AccL	panss.pos_Pre	~	study	0.557717	0.286919	1.94382	0.0519177
gm_AccL	panss.pos_Pre	~	cpz	0.209967	0.142865	1.46968	0.141647
gm_AccL	panss.pos_Pre	~	education_years	-0.0356324	0.133602	-0.266706	0.789695
gm_AccL	panss.neg_Pre	~	group	0.037399	0.143426	0.260755	0.794282
gm_AccL	panss.neg_Pre	~	age	-0.0223389	0.120921	-0.18474	0.853433
gm_AccL	panss.neg_Pre	~	sex	-0.321311	0.260168	-1.23501	0.216827
gm_AccL	panss.neg_Pre	~	study	1.00096	0.258291	3.87532	0.000106483
gm_AccL	panss.neg_Pre	~	cpz	0.0934841	0.12861	0.726878	0.467301
gm_AccL	panss.neg_Pre	~	education_years	-0.0784082	0.120271	-0.651928	0.514447
gm_AccL	vlmt.stm_Pre	~	group	-0.199572	0.139954	-1.42598	0.153873
gm_AccL	vlmt.stm_Pre	~	age	-0.277762	0.117993	-2.35405	0.0185699
gm_AccL	vlmt.stm_Pre	~	sex	-0.101631	0.25387	-0.400326	0.688916
gm_AccL	vlmt.stm_Pre	~	study	0.0614998	0.252038	0.24401	0.807223
gm_AccL	vlmt.stm_Pre	~	cpz	-0.11577	0.125497	-0.922493	0.356271
gm_AccL	vlmt.stm_Pre	~	education_years	0.268393	0.11736	2.28693	0.0221998
gm_AccL	vlmt.ltm_Pre	~	group	-0.10266	0.138996	-0.738581	0.460161
gm_AccL	vlmt.ltm_Pre	~	age	-0.26568	0.117185	-2.26718	0.0233794
gm_AccL	vlmt.ltm_Pre	~	sex	-0.265309	0.252132	-1.05226	0.292679
gm_AccL	vlmt.ltm_Pre	~	study	0.327088	0.250312	1.30672	0.191308
gm_AccL	vlmt.ltm_Pre	~	cpz	-0.0310199	0.124638	-0.24888	0.803453
gm_AccL	vlmt.ltm_Pre	~	education_years	0.121651	0.116556	1.04371	0.296619
gm_AccL	dst.wm_Pre	~	group	-0.0470716	0.152139	-0.309399	0.757018
gm_AccL	dst.wm_Pre	~	age	-0.0964598	0.128266	-0.752029	0.452033
gm_AccL	dst.wm_Pre	~	sex	0.159866	0.275973	0.579281	0.5624
gm_AccL	dst.wm_Pre	~	study	0.0960111	0.273981	0.35043	0.726016
gm_AccL	dst.wm_Pre	~	cpz	-0.0333449	0.136423	-0.244423	0.806903
gm_AccL	dst.wm_Pre	~	education_years	0.169076	0.127577	1.32528	0.185078
gm_AccL	tmt.mean_Pre	~	group	-0.215643	0.147513	-1.46186	0.143779
gm_AccL	tmt.mean_Pre	~	age	-0.280982	0.124366	-2.25932	0.0238636
gm_AccL	tmt.mean_Pre	~	sex	0.0564521	0.267581	0.210972	0.832909
gm_AccL	tmt.mean_Pre	~	study	-0.156633	0.26565	-0.58962	0.555445
gm_AccL	tmt.mean_Pre	~	cpz	0.0354077	0.132275	0.267683	0.788944
gm_AccL	tmt.mean_Pre	~	education_years	0.307732	0.123698	2.48777	0.0128548
gm_AccL	gaf_Pre	~	group	0.11057	0.146718	0.753622	0.451076
gm_AccL	gaf_Pre	~	age	-0.027259	0.123696	-0.22037	0.825583
gm_AccL	gaf_Pre	~	sex	-0.157242	0.266141	-0.590823	0.554639
gm_AccL	gaf_Pre	~	study	-0.442278	0.26422	-1.6739	0.09415
gm_AccL	gaf_Pre	~	cpz	-0.139058	0.131563	-1.05697	0.290526
gm_AccL	gaf_Pre	~	education_years	-0.106536	0.123032	-0.86592	0.386534
gm_AccL	panss.pos_Post	~~	panss.neg_Post	0.149117	0.0394264	3.78216	0.000155476
gm_AccL	panss.pos_Post	~~	vlmt.stm_Post	-0.0283343	0.0452629	-0.625994	0.531319
gm_AccL	panss.pos_Post	~~	vlmt.ltm_Post	0.0800708	0.0363075	2.20535	0.0274294
gm_AccL	panss.pos_Post	~~	dst.wm_Post	0.0742072	0.0503681	1.4733	0.140671
gm_AccL	panss.pos_Post	~~	tmt.mean_Post	-0.0672273	0.0377354	-1.78154	0.074824
gm_AccL	panss.pos_Post	~~	gaf_Post	-0.118666	0.0451834	-2.62632	0.0086314
gm_AccL	panss.neg_Post	~~	vlmt.stm_Post	-0.0269293	0.0456131	-0.590385	0.554933
gm_AccL	panss.neg_Post	~~	vlmt.ltm_Post	-0.000719717	0.0351601	-0.0204697	0.983669
gm_AccL	panss.neg_Post	~~	dst.wm_Post	0.00472362	0.0498966	0.0946682	0.924578
gm_AccL	panss.neg_Post	~~	tmt.mean_Post	-0.0170361	0.0371321	-0.458796	0.64638
gm_AccL	panss.neg_Post	~~	gaf_Post	-0.155609	0.047243	-3.29379	0.000988451
gm_AccL	vlmt.stm_Post	~~	vlmt.ltm_Post	0.131639	0.0486816	2.70408	0.00684935
gm_AccL	vlmt.stm_Post	~~	dst.wm_Post	0.0221858	0.0650084	0.341277	0.732895
gm_AccL	vlmt.stm_Post	~~	tmt.mean_Post	0.0191967	0.0483164	0.397312	0.691137
gm_AccL	vlmt.stm_Post	~~	gaf_Post	-0.000251548	0.0559532	-0.00449569	0.996413
gm_AccL	vlmt.ltm_Post	~~	dst.wm_Post	0.0321406	0.0503662	0.638139	0.523383
gm_AccL	vlmt.ltm_Post	~~	tmt.mean_Post	-0.0345548	0.0375536	-0.920148	0.357495
gm_AccL	vlmt.ltm_Post	~~	gaf_Post	0.0621308	0.0439529	1.41358	0.157486
gm_AccL	dst.wm_Post	~~	tmt.mean_Post	0.0572463	0.0534195	1.07164	0.283883
gm_AccL	dst.wm_Post	~~	gaf_Post	-0.00389249	0.0613754	-0.063421	0.949431
gm_AccL	tmt.mean_Post	~~	gaf_Post	0.129564	0.0484334	2.67509	0.00747088
gm_AccL	panss.pos_Pre	~~	panss.neg_Pre	0.539992	0.133582	4.0424	5.29074e-05
gm_AccL	panss.pos_Pre	~~	vlmt.stm_Pre	-0.0240279	0.112217	-0.214119	0.830454
gm_AccL	panss.pos_Pre	~~	vlmt.ltm_Pre	-0.0449146	0.111552	-0.402632	0.687219
gm_AccL	panss.pos_Pre	~~	dst.wm_Pre	-0.163174	0.123664	-1.3195	0.187003
gm_AccL	panss.pos_Pre	~~	tmt.mean_Pre	-0.284155	0.123536	-2.30017	0.0214384
gm_AccL	panss.pos_Pre	~~	gaf_Pre	-0.458229	0.131005	-3.49779	0.000469132
gm_AccL	panss.neg_Pre	~~	vlmt.stm_Pre	-0.10765	0.101891	-1.05652	0.29073
gm_AccL	panss.neg_Pre	~~	vlmt.ltm_Pre	-0.122797	0.101479	-1.21007	0.226251
gm_AccL	panss.neg_Pre	~~	dst.wm_Pre	0.0115801	0.109786	0.105479	0.915996
gm_AccL	panss.neg_Pre	~~	tmt.mean_Pre	-0.20482	0.109522	-1.87014	0.0614647
gm_AccL	panss.neg_Pre	~~	gaf_Pre	-0.610139	0.13083	-4.66361	3.10715e-06
gm_AccL	vlmt.stm_Pre	~~	vlmt.ltm_Pre	0.498994	0.116318	4.28992	1.78734e-05
gm_AccL	vlmt.stm_Pre	~~	dst.wm_Pre	0.306394	0.113862	2.69093	0.00712532
gm_AccL	vlmt.stm_Pre	~~	tmt.mean_Pre	0.208543	0.107133	1.94658	0.0515849
gm_AccL	vlmt.stm_Pre	~~	gaf_Pre	0.108461	0.104202	1.04087	0.297936
gm_AccL	vlmt.ltm_Pre	~~	dst.wm_Pre	0.206525	0.109521	1.88572	0.0593333
gm_AccL	vlmt.ltm_Pre	~~	tmt.mean_Pre	0.174612	0.10547	1.65556	0.0978105
gm_AccL	vlmt.ltm_Pre	~~	gaf_Pre	0.284349	0.10867	2.61663	0.00888017
gm_AccL	dst.wm_Pre	~~	tmt.mean_Pre	0.159707	0.114683	1.3926	0.163741
gm_AccL	dst.wm_Pre	~~	gaf_Pre	0.0261574	0.112344	0.232832	0.815892
gm_AccL	tmt.mean_Pre	~~	gaf_Pre	0.22495	0.112509	1.99939	0.0455664
gm_AccL	panss.pos_Post	~~	panss.pos_Post	0.272918	0.0486269	5.61249	1.9944e-08
gm_AccL	panss.neg_Post	~~	panss.neg_Post	0.27735	0.0494166	5.61249	1.9944e-08
gm_AccL	vlmt.stm_Post	~~	vlmt.stm_Post	0.469983	0.0837389	5.61249	1.9944e-08
gm_AccL	vlmt.ltm_Post	~~	vlmt.ltm_Post	0.280808	0.0500327	5.61249	1.9944e-08
gm_AccL	dst.wm_Post	~~	dst.wm_Post	0.565448	0.100748	5.61249	1.9944e-08
gm_AccL	tmt.mean_Post	~~	tmt.mean_Post	0.312146	0.0556163	5.61249	1.9944e-08
gm_AccL	gaf_Post	~~	gaf_Post	0.41967	0.0747744	5.61249	1.9944e-08
gm_AccL	gm_AccL_change	~~	gm_AccL_change	0.0576991	0.0102805	5.61249	1.9944e-08
gm_AccL	panss.pos_Pre	~~	panss.pos_Pre	1.0136	0.180597	5.61249	1.9944e-08
gm_AccL	panss.neg_Pre	~~	panss.neg_Pre	0.821422	0.146356	5.61249	1.9944e-08
gm_AccL	vlmt.stm_Pre	~~	vlmt.stm_Pre	0.782131	0.139356	5.61249	1.9944e-08
gm_AccL	vlmt.ltm_Pre	~~	vlmt.ltm_Pre	0.771459	0.137454	5.61249	1.9944e-08
gm_AccL	dst.wm_Pre	~~	dst.wm_Pre	0.924249	0.164677	5.61249	1.9944e-08
gm_AccL	tmt.mean_Pre	~~	tmt.mean_Pre	0.868898	0.154815	5.61249	1.9944e-08
gm_AccL	gaf_Pre	~~	gaf_Pre	0.859566	0.153153	5.61249	1.9944e-08
gm_AccL	group	~~	group	0.752834	0	NA	NA
gm_AccL	group	~~	age	-0.029407	0	NA	NA
gm_AccL	group	~~	sex	0.0188964	0	NA	NA
gm_AccL	group	~~	study	0.0634921	0	NA	NA
gm_AccL	group	~~	cpz	-0.270406	0	NA	NA
gm_AccL	group	~~	education_years	0.00299719	0	NA	NA
gm_AccL	age	~~	age	0.992063	0	NA	NA
gm_AccL	age	~~	sex	-0.12299	0	NA	NA
gm_AccL	age	~~	study	-0.0468424	0	NA	NA
gm_AccL	age	~~	cpz	-0.0513002	0	NA	NA
gm_AccL	age	~~	education_years	0.165983	0	NA	NA
gm_AccL	sex	~~	sex	0.210632	0	NA	NA
gm_AccL	sex	~~	study	0.010582	0	NA	NA
gm_AccL	sex	~~	cpz	-0.0198313	0	NA	NA
gm_AccL	sex	~~	education_years	-0.0666471	0	NA	NA
gm_AccL	study	~~	study	0.222222	0	NA	NA
gm_AccL	study	~~	cpz	0.0951995	0	NA	NA
gm_AccL	study	~~	education_years	-0.0494052	0	NA	NA
gm_AccL	cpz	~~	cpz	0.992063	0	NA	NA
gm_AccL	cpz	~~	education_years	0.161705	0	NA	NA
gm_AccL	education_years	~~	education_years	0.992063	0	NA	NA
gm_AccR	panss.pos_Post	~	gm_AccR_change	-0.0624013	0.264735	-0.235712	0.813656
gm_AccR	panss.pos_Post	~	panss.pos_Pre	0.548047	0.0867886	6.31474	2.70616e-10
gm_AccR	panss.pos_Post	~	panss.neg_Pre	0.176667	0.121924	1.44899	0.14734
gm_AccR	panss.pos_Post	~	vlmt.stm_Pre	0.156656	0.105777	1.481	0.138605
gm_AccR	panss.pos_Post	~	vlmt.ltm_Pre	-0.109246	0.10838	-1.00799	0.313457
gm_AccR	panss.pos_Post	~	dst.wm_Pre	-0.0614902	0.076715	-0.801541	0.422819
gm_AccR	panss.pos_Post	~	tmt.mean_Pre	-0.00736096	0.0774389	-0.0950551	0.924271
gm_AccR	panss.pos_Post	~	gaf_Pre	0.0859949	0.118377	0.726449	0.467563
gm_AccR	panss.pos_Post	~	group	-0.0503571	0.0879013	-0.572883	0.566724
gm_AccR	panss.pos_Post	~	age	0.046027	0.0760805	0.604977	0.545194
gm_AccR	panss.pos_Post	~	sex	0.162905	0.159502	1.02133	0.307098
gm_AccR	panss.pos_Post	~	study	0.108673	0.171337	0.634264	0.525908
gm_AccR	panss.pos_Post	~	cpz	0.0756249	0.0774883	0.975952	0.329088
gm_AccR	panss.pos_Post	~	education_years	-0.0824658	0.0779578	-1.05783	0.290134
gm_AccR	panss.neg_Post	~	gm_AccR_change	0.0507992	0.266924	0.190313	0.849064
gm_AccR	panss.neg_Post	~	panss.pos_Pre	0.0155389	0.0875063	0.177575	0.859057
gm_AccR	panss.neg_Post	~	panss.neg_Pre	0.615656	0.122933	5.00808	5.49769e-07
gm_AccR	panss.neg_Post	~	vlmt.stm_Pre	0.0282191	0.106652	0.264591	0.791325
gm_AccR	panss.neg_Post	~	vlmt.ltm_Pre	-0.034009	0.109276	-0.311222	0.755632
gm_AccR	panss.neg_Post	~	dst.wm_Pre	0.0619317	0.0773494	0.800674	0.423321
gm_AccR	panss.neg_Post	~	tmt.mean_Pre	-0.0206454	0.0780793	-0.264416	0.79146
gm_AccR	panss.neg_Post	~	gaf_Pre	0.0335477	0.119356	0.281072	0.778655
gm_AccR	panss.neg_Post	~	group	0.131703	0.0886282	1.48602	0.137274
gm_AccR	panss.neg_Post	~	age	0.0287372	0.0767097	0.374623	0.707941
gm_AccR	panss.neg_Post	~	sex	0.0928	0.160821	0.577038	0.563914
gm_AccR	panss.neg_Post	~	study	0.179438	0.172754	1.03869	0.298948
gm_AccR	panss.neg_Post	~	cpz	0.193395	0.0781292	2.47532	0.0133118
gm_AccR	panss.neg_Post	~	education_years	-0.133787	0.0786025	-1.70207	0.0887426
gm_AccR	vlmt.stm_Post	~	gm_AccR_change	-0.249198	0.3503	-0.711385	0.476846
gm_AccR	vlmt.stm_Post	~	panss.pos_Pre	-0.118747	0.11484	-1.03402	0.301125
gm_AccR	vlmt.stm_Post	~	panss.neg_Pre	-0.118615	0.161332	-0.735226	0.462202
gm_AccR	vlmt.stm_Post	~	vlmt.stm_Pre	0.279555	0.139965	1.99732	0.0457906
gm_AccR	vlmt.stm_Post	~	vlmt.ltm_Pre	0.445743	0.143409	3.1082	0.00188233
gm_AccR	vlmt.stm_Post	~	dst.wm_Pre	0.171425	0.10151	1.68875	0.0912675
gm_AccR	vlmt.stm_Post	~	tmt.mean_Pre	-0.161888	0.102468	-1.57989	0.114132
gm_AccR	vlmt.stm_Post	~	gaf_Pre	0.0873283	0.156638	0.557518	0.577174
gm_AccR	vlmt.stm_Post	~	group	0.044103	0.116312	0.379178	0.704555
gm_AccR	vlmt.stm_Post	~	age	0.00926989	0.100671	0.0920814	0.926633
gm_AccR	vlmt.stm_Post	~	sex	0.104535	0.211055	0.495298	0.62039
gm_AccR	vlmt.stm_Post	~	study	0.368607	0.226715	1.62586	0.103979
gm_AccR	vlmt.stm_Post	~	cpz	0.0295512	0.102533	0.288211	0.773185
gm_AccR	vlmt.stm_Post	~	education_years	0.0635307	0.103155	0.615879	0.537974
gm_AccR	vlmt.ltm_Post	~	gm_AccR_change	-0.183896	0.268159	-0.685772	0.492857
gm_AccR	vlmt.ltm_Post	~	panss.pos_Pre	-0.0606931	0.0879111	-0.690392	0.489948
gm_AccR	vlmt.ltm_Post	~	panss.neg_Pre	-0.00428736	0.123501	-0.0347152	0.972307
gm_AccR	vlmt.ltm_Post	~	vlmt.stm_Pre	0.280111	0.107145	2.61431	0.0089408
gm_AccR	vlmt.ltm_Post	~	vlmt.ltm_Pre	0.530679	0.109781	4.83397	1.33838e-06
gm_AccR	vlmt.ltm_Post	~	dst.wm_Pre	0.187005	0.0777072	2.40653	0.0161048
gm_AccR	vlmt.ltm_Post	~	tmt.mean_Pre	-0.105386	0.0784404	-1.34351	0.179105
gm_AccR	vlmt.ltm_Post	~	gaf_Pre	0.226976	0.119908	1.89291	0.0583693
gm_AccR	vlmt.ltm_Post	~	group	-0.134839	0.0890382	-1.5144	0.129925
gm_AccR	vlmt.ltm_Post	~	age	-0.0570368	0.0770645	-0.740117	0.459229
gm_AccR	vlmt.ltm_Post	~	sex	-0.139104	0.161565	-0.86098	0.389249
gm_AccR	vlmt.ltm_Post	~	study	0.552137	0.173553	3.18138	0.00146577
gm_AccR	vlmt.ltm_Post	~	cpz	-0.146879	0.0784905	-1.8713	0.0613035
gm_AccR	vlmt.ltm_Post	~	education_years	0.054683	0.078966	0.692488	0.488631
gm_AccR	dst.wm_Post	~	gm_AccR_change	0.950694	0.361934	2.62671	0.0086216
gm_AccR	dst.wm_Post	~	panss.pos_Pre	-0.067384	0.118654	-0.567905	0.570099
gm_AccR	dst.wm_Post	~	panss.neg_Pre	0.129198	0.16669	0.775079	0.438293
gm_AccR	dst.wm_Post	~	vlmt.stm_Pre	0.185955	0.144614	1.28587	0.198487
gm_AccR	dst.wm_Post	~	vlmt.ltm_Pre	0.179582	0.148172	1.21199	0.225517
gm_AccR	dst.wm_Post	~	dst.wm_Pre	0.358006	0.104881	3.41343	0.000641497
gm_AccR	dst.wm_Post	~	tmt.mean_Pre	0.162839	0.105871	1.53809	0.124026
gm_AccR	dst.wm_Post	~	gaf_Pre	0.0615025	0.16184	0.38002	0.70393
gm_AccR	dst.wm_Post	~	group	0.0859581	0.120175	0.715275	0.474439
gm_AccR	dst.wm_Post	~	age	0.00386648	0.104014	0.0371726	0.970347
gm_AccR	dst.wm_Post	~	sex	0.22456	0.218065	1.02979	0.303109
gm_AccR	dst.wm_Post	~	study	-0.145804	0.234245	-0.622444	0.53365
gm_AccR	dst.wm_Post	~	cpz	-0.0407927	0.105939	-0.385059	0.700194
gm_AccR	dst.wm_Post	~	education_years	0.0340547	0.106581	0.319521	0.749332
gm_AccR	tmt.mean_Post	~	gm_AccR_change	0.106297	0.283328	0.375175	0.707531
gm_AccR	tmt.mean_Post	~	panss.pos_Pre	0.12457	0.092884	1.34113	0.179878
gm_AccR	tmt.mean_Post	~	panss.neg_Pre	0.137598	0.130487	1.05449	0.291657
gm_AccR	tmt.mean_Post	~	vlmt.stm_Pre	0.121268	0.113206	1.07122	0.284073
gm_AccR	tmt.mean_Post	~	vlmt.ltm_Pre	0.212707	0.115991	1.83382	0.0666814
gm_AccR	tmt.mean_Post	~	dst.wm_Pre	0.019547	0.0821029	0.23808	0.811819
gm_AccR	tmt.mean_Post	~	tmt.mean_Pre	0.605142	0.0828776	7.30164	2.84217e-13
gm_AccR	tmt.mean_Post	~	gaf_Pre	0.0817038	0.126691	0.644907	0.518988
gm_AccR	tmt.mean_Post	~	group	0.105491	0.0940748	1.12136	0.262137
gm_AccR	tmt.mean_Post	~	age	-0.0307545	0.0814239	-0.377709	0.705647
gm_AccR	tmt.mean_Post	~	sex	0.0688273	0.170704	0.403196	0.686804
gm_AccR	tmt.mean_Post	~	study	-0.378413	0.18337	-2.06365	0.0390505
gm_AccR	tmt.mean_Post	~	cpz	-0.126499	0.0829305	-1.52536	0.127171
gm_AccR	tmt.mean_Post	~	education_years	-0.0350754	0.0834329	-0.420403	0.674191
gm_AccR	gaf_Post	~	gm_AccR_change	-0.079746	0.333875	-0.23885	0.811222
gm_AccR	gaf_Post	~	panss.pos_Pre	-0.017584	0.109455	-0.160651	0.872368
gm_AccR	gaf_Post	~	panss.neg_Pre	0.0611773	0.153767	0.397857	0.690735
gm_AccR	gaf_Post	~	vlmt.stm_Pre	0.272421	0.133403	2.04209	0.0411423
gm_AccR	gaf_Post	~	vlmt.ltm_Pre	-0.222317	0.136685	-1.6265	0.103844
gm_AccR	gaf_Post	~	dst.wm_Pre	-0.0317699	0.0967505	-0.328369	0.742633
gm_AccR	gaf_Post	~	tmt.mean_Pre	0.175334	0.0976634	1.79529	0.0726071
gm_AccR	gaf_Post	~	gaf_Pre	0.535465	0.149293	3.58666	0.000334935
gm_AccR	gaf_Post	~	group	-0.225363	0.110858	-2.0329	0.042063
gm_AccR	gaf_Post	~	age	0.0221309	0.0959503	0.23065	0.817587
gm_AccR	gaf_Post	~	sex	-0.313416	0.201159	-1.55805	0.119222
gm_AccR	gaf_Post	~	study	-0.0774963	0.216085	-0.358639	0.719865
gm_AccR	gaf_Post	~	cpz	-0.16018	0.0977258	-1.63908	0.101197
gm_AccR	gaf_Post	~	education_years	0.150473	0.0983178	1.53047	0.1259
gm_AccR	gm_AccR_change	~	panss.pos_Pre	0.0251626	0.0411811	0.611024	0.541184
gm_AccR	gm_AccR_change	~	panss.neg_Pre	0.093496	0.0568159	1.64559	0.0998472
gm_AccR	gm_AccR_change	~	vlmt.stm_Pre	0.0152457	0.050303	0.303076	0.761832
gm_AccR	gm_AccR_change	~	vlmt.ltm_Pre	-0.03804	0.051355	-0.740727	0.458859
gm_AccR	gm_AccR_change	~	dst.wm_Pre	0.0283606	0.0363336	0.780561	0.435061
gm_AccR	gm_AccR_change	~	tmt.mean_Pre	-0.0223884	0.0367453	-0.609285	0.542335
gm_AccR	gm_AccR_change	~	gaf_Pre	0.110657	0.0545837	2.0273	0.042632
gm_AccR	gm_AccR_change	~	group	-0.050217	0.0413513	-1.2144	0.224595
gm_AccR	gm_AccR_change	~	age	-0.00797766	0.036193	-0.22042	0.825544
gm_AccR	gm_AccR_change	~	sex	0.0628978	0.0754929	0.833163	0.404753
gm_AccR	gm_AccR_change	~	study	-0.0411197	0.0813751	-0.505311	0.61334
gm_AccR	gm_AccR_change	~	cpz	0.0284599	0.0367022	0.775427	0.438087
gm_AccR	gm_AccR_change	~	education_years	-0.0453636	0.0366575	-1.2375	0.215902
gm_AccR	panss.pos_Pre	~	group	0.0997567	0.159323	0.626129	0.53123
gm_AccR	panss.pos_Pre	~	age	0.130257	0.134323	0.969729	0.332181
gm_AccR	panss.pos_Pre	~	sex	-0.177344	0.289004	-0.613639	0.539454
gm_AccR	panss.pos_Pre	~	study	0.557717	0.286919	1.94382	0.0519177
gm_AccR	panss.pos_Pre	~	cpz	0.209967	0.142865	1.46968	0.141647
gm_AccR	panss.pos_Pre	~	education_years	-0.0356324	0.133602	-0.266706	0.789695
gm_AccR	panss.neg_Pre	~	group	0.037399	0.143426	0.260755	0.794282
gm_AccR	panss.neg_Pre	~	age	-0.0223389	0.120921	-0.18474	0.853433
gm_AccR	panss.neg_Pre	~	sex	-0.321311	0.260168	-1.23501	0.216827
gm_AccR	panss.neg_Pre	~	study	1.00096	0.258291	3.87532	0.000106483
gm_AccR	panss.neg_Pre	~	cpz	0.0934841	0.12861	0.726878	0.467301
gm_AccR	panss.neg_Pre	~	education_years	-0.0784082	0.120271	-0.651928	0.514447
gm_AccR	vlmt.stm_Pre	~	group	-0.199572	0.139954	-1.42598	0.153873
gm_AccR	vlmt.stm_Pre	~	age	-0.277762	0.117993	-2.35405	0.0185699
gm_AccR	vlmt.stm_Pre	~	sex	-0.101631	0.25387	-0.400326	0.688916
gm_AccR	vlmt.stm_Pre	~	study	0.0614998	0.252038	0.24401	0.807223
gm_AccR	vlmt.stm_Pre	~	cpz	-0.11577	0.125497	-0.922493	0.356271
gm_AccR	vlmt.stm_Pre	~	education_years	0.268393	0.11736	2.28693	0.0221998
gm_AccR	vlmt.ltm_Pre	~	group	-0.10266	0.138996	-0.738581	0.460161
gm_AccR	vlmt.ltm_Pre	~	age	-0.26568	0.117185	-2.26718	0.0233794
gm_AccR	vlmt.ltm_Pre	~	sex	-0.265309	0.252132	-1.05226	0.292679
gm_AccR	vlmt.ltm_Pre	~	study	0.327088	0.250312	1.30672	0.191308
gm_AccR	vlmt.ltm_Pre	~	cpz	-0.0310199	0.124638	-0.24888	0.803453
gm_AccR	vlmt.ltm_Pre	~	education_years	0.121651	0.116556	1.04371	0.296619
gm_AccR	dst.wm_Pre	~	group	-0.0470716	0.152139	-0.309399	0.757018
gm_AccR	dst.wm_Pre	~	age	-0.0964598	0.128266	-0.752029	0.452033
gm_AccR	dst.wm_Pre	~	sex	0.159866	0.275973	0.579281	0.5624
gm_AccR	dst.wm_Pre	~	study	0.0960111	0.273981	0.35043	0.726016
gm_AccR	dst.wm_Pre	~	cpz	-0.0333449	0.136423	-0.244423	0.806903
gm_AccR	dst.wm_Pre	~	education_years	0.169076	0.127577	1.32528	0.185078
gm_AccR	tmt.mean_Pre	~	group	-0.215643	0.147513	-1.46186	0.143779
gm_AccR	tmt.mean_Pre	~	age	-0.280982	0.124366	-2.25932	0.0238636
gm_AccR	tmt.mean_Pre	~	sex	0.0564521	0.267581	0.210972	0.832909
gm_AccR	tmt.mean_Pre	~	study	-0.156633	0.26565	-0.58962	0.555445
gm_AccR	tmt.mean_Pre	~	cpz	0.0354077	0.132275	0.267683	0.788944
gm_AccR	tmt.mean_Pre	~	education_years	0.307732	0.123698	2.48777	0.0128548
gm_AccR	gaf_Pre	~	group	0.11057	0.146718	0.753622	0.451076
gm_AccR	gaf_Pre	~	age	-0.027259	0.123696	-0.22037	0.825583
gm_AccR	gaf_Pre	~	sex	-0.157242	0.266141	-0.590823	0.554639
gm_AccR	gaf_Pre	~	study	-0.442278	0.26422	-1.6739	0.09415
gm_AccR	gaf_Pre	~	cpz	-0.139058	0.131563	-1.05697	0.290526
gm_AccR	gaf_Pre	~	education_years	-0.106536	0.123032	-0.86592	0.386534
gm_AccR	panss.pos_Post	~~	panss.neg_Post	0.149209	0.0394212	3.78499	0.000153714
gm_AccR	panss.pos_Post	~~	vlmt.stm_Post	-0.0303397	0.045634	-0.664849	0.506147
gm_AccR	panss.pos_Post	~~	vlmt.ltm_Post	0.07903	0.0362066	2.18275	0.0290542
gm_AccR	panss.pos_Post	~~	dst.wm_Post	0.0777231	0.0479935	1.61945	0.10535
gm_AccR	panss.pos_Post	~~	tmt.mean_Post	-0.067124	0.0377395	-1.77862	0.0753028
gm_AccR	panss.pos_Post	~~	gaf_Post	-0.120153	0.045909	-2.61719	0.00886567
gm_AccR	panss.neg_Post	~~	vlmt.stm_Post	-0.0250131	0.0459579	-0.544262	0.586262
gm_AccR	panss.neg_Post	~~	vlmt.ltm_Post	0.00021775	0.0350985	0.00620396	0.99505
gm_AccR	panss.neg_Post	~~	dst.wm_Post	0.00190194	0.0473731	0.040148	0.967975
gm_AccR	panss.neg_Post	~~	tmt.mean_Post	-0.0170369	0.037146	-0.458647	0.646487
gm_AccR	panss.neg_Post	~~	gaf_Post	-0.154078	0.0478174	-3.22222	0.001272
gm_AccR	vlmt.stm_Post	~~	vlmt.ltm_Post	0.132445	0.0489911	2.70345	0.00686229
gm_AccR	vlmt.stm_Post	~~	dst.wm_Post	0.0384559	0.0623581	0.616695	0.537436
gm_AccR	vlmt.stm_Post	~~	tmt.mean_Post	0.0241918	0.0487627	0.496113	0.619814
gm_AccR	vlmt.stm_Post	~~	gaf_Post	0.0114396	0.057368	0.199407	0.841945
gm_AccR	vlmt.ltm_Post	~~	dst.wm_Post	0.0434605	0.0479055	0.907212	0.364295
gm_AccR	vlmt.ltm_Post	~~	tmt.mean_Post	-0.0322801	0.0374768	-0.861335	0.389053
gm_AccR	vlmt.ltm_Post	~~	gaf_Post	0.0653295	0.0446669	1.46259	0.143579
gm_AccR	dst.wm_Post	~~	tmt.mean_Post	0.0514826	0.0507003	1.01543	0.309901
gm_AccR	dst.wm_Post	~~	gaf_Post	0.00263528	0.0592555	0.0444731	0.964527
gm_AccR	tmt.mean_Post	~~	gaf_Post	0.133878	0.0493569	2.71245	0.00667887
gm_AccR	panss.pos_Pre	~~	panss.neg_Pre	0.539992	0.133582	4.0424	5.29074e-05
gm_AccR	panss.pos_Pre	~~	vlmt.stm_Pre	-0.0240279	0.112217	-0.214119	0.830454
gm_AccR	panss.pos_Pre	~~	vlmt.ltm_Pre	-0.0449146	0.111552	-0.402632	0.687219
gm_AccR	panss.pos_Pre	~~	dst.wm_Pre	-0.163174	0.123664	-1.3195	0.187003
gm_AccR	panss.pos_Pre	~~	tmt.mean_Pre	-0.284155	0.123536	-2.30017	0.0214384
gm_AccR	panss.pos_Pre	~~	gaf_Pre	-0.458229	0.131005	-3.49779	0.000469132
gm_AccR	panss.neg_Pre	~~	vlmt.stm_Pre	-0.10765	0.101891	-1.05652	0.29073
gm_AccR	panss.neg_Pre	~~	vlmt.ltm_Pre	-0.122797	0.101479	-1.21007	0.226251
gm_AccR	panss.neg_Pre	~~	dst.wm_Pre	0.0115801	0.109786	0.105479	0.915996
gm_AccR	panss.neg_Pre	~~	tmt.mean_Pre	-0.20482	0.109522	-1.87014	0.0614648
gm_AccR	panss.neg_Pre	~~	gaf_Pre	-0.610139	0.13083	-4.66361	3.10715e-06
gm_AccR	vlmt.stm_Pre	~~	vlmt.ltm_Pre	0.498994	0.116318	4.28992	1.78734e-05
gm_AccR	vlmt.stm_Pre	~~	dst.wm_Pre	0.306393	0.113862	2.69093	0.00712532
gm_AccR	vlmt.stm_Pre	~~	tmt.mean_Pre	0.208543	0.107133	1.94658	0.051585
gm_AccR	vlmt.stm_Pre	~~	gaf_Pre	0.108461	0.104202	1.04087	0.297936
gm_AccR	vlmt.ltm_Pre	~~	dst.wm_Pre	0.206525	0.109521	1.88572	0.0593333
gm_AccR	vlmt.ltm_Pre	~~	tmt.mean_Pre	0.174612	0.10547	1.65556	0.0978105
gm_AccR	vlmt.ltm_Pre	~~	gaf_Pre	0.284349	0.10867	2.61663	0.00888017
gm_AccR	dst.wm_Pre	~~	tmt.mean_Pre	0.159707	0.114683	1.3926	0.163741
gm_AccR	dst.wm_Pre	~~	gaf_Pre	0.0261574	0.112344	0.232832	0.815892
gm_AccR	tmt.mean_Pre	~~	gaf_Pre	0.22495	0.112509	1.99939	0.0455664
gm_AccR	panss.pos_Post	~~	panss.pos_Post	0.272773	0.0486011	5.61249	1.9944e-08
gm_AccR	panss.neg_Post	~~	panss.neg_Post	0.277303	0.0494082	5.61249	1.9944e-08
gm_AccR	vlmt.stm_Post	~~	vlmt.stm_Post	0.477594	0.0850949	5.61249	1.9944e-08
gm_AccR	vlmt.ltm_Post	~~	vlmt.ltm_Post	0.279874	0.0498664	5.61249	1.9944e-08
gm_AccR	dst.wm_Post	~~	dst.wm_Post	0.509845	0.0908412	5.61249	1.9944e-08
gm_AccR	tmt.mean_Post	~~	tmt.mean_Post	0.312433	0.0556675	5.61249	1.9944e-08
gm_AccR	gaf_Post	~~	gaf_Post	0.433857	0.0773021	5.61249	1.9944e-08
gm_AccR	gm_AccR_change	~~	gm_AccR_change	0.0617786	0.0110074	5.61249	1.9944e-08
gm_AccR	panss.pos_Pre	~~	panss.pos_Pre	1.0136	0.180597	5.61249	1.9944e-08
gm_AccR	panss.neg_Pre	~~	panss.neg_Pre	0.821422	0.146356	5.61249	1.9944e-08
gm_AccR	vlmt.stm_Pre	~~	vlmt.stm_Pre	0.782131	0.139356	5.61249	1.9944e-08
gm_AccR	vlmt.ltm_Pre	~~	vlmt.ltm_Pre	0.771459	0.137454	5.61249	1.9944e-08
gm_AccR	dst.wm_Pre	~~	dst.wm_Pre	0.924249	0.164677	5.61249	1.9944e-08
gm_AccR	tmt.mean_Pre	~~	tmt.mean_Pre	0.868898	0.154815	5.61249	1.9944e-08
gm_AccR	gaf_Pre	~~	gaf_Pre	0.859566	0.153153	5.61249	1.9944e-08
gm_AccR	group	~~	group	0.752834	0	NA	NA
gm_AccR	group	~~	age	-0.029407	0	NA	NA
gm_AccR	group	~~	sex	0.0188964	0	NA	NA
gm_AccR	group	~~	study	0.0634921	0	NA	NA
gm_AccR	group	~~	cpz	-0.270406	0	NA	NA
gm_AccR	group	~~	education_years	0.00299719	0	NA	NA
gm_AccR	age	~~	age	0.992063	0	NA	NA
gm_AccR	age	~~	sex	-0.12299	0	NA	NA
gm_AccR	age	~~	study	-0.0468424	0	NA	NA
gm_AccR	age	~~	cpz	-0.0513002	0	NA	NA
gm_AccR	age	~~	education_years	0.165983	0	NA	NA
gm_AccR	sex	~~	sex	0.210632	0	NA	NA
gm_AccR	sex	~~	study	0.010582	0	NA	NA
gm_AccR	sex	~~	cpz	-0.0198313	0	NA	NA
gm_AccR	sex	~~	education_years	-0.0666471	0	NA	NA
gm_AccR	study	~~	study	0.222222	0	NA	NA
gm_AccR	study	~~	cpz	0.0951995	0	NA	NA
gm_AccR	study	~~	education_years	-0.0494052	0	NA	NA
gm_AccR	cpz	~~	cpz	0.992063	0	NA	NA
gm_AccR	cpz	~~	education_years	0.161705	0	NA	NA
gm_AccR	education_years	~~	education_years	0.992063	0	NA	NA
gm_InsulaL	panss.pos_Post	~	gm_InsulaL_change	0.741803	0.302657	2.45097	0.0142472
gm_InsulaL	panss.pos_Post	~	panss.pos_Pre	0.586252	0.0842937	6.95487	3.52873e-12
gm_InsulaL	panss.pos_Post	~	panss.neg_Pre	0.123101	0.115771	1.06332	0.287639
gm_InsulaL	panss.pos_Post	~	vlmt.stm_Pre	0.156186	0.101039	1.5458	0.122153
gm_InsulaL	panss.pos_Post	~	vlmt.ltm_Pre	-0.0805291	0.103711	-0.776478	0.437467
gm_InsulaL	panss.pos_Post	~	dst.wm_Pre	-0.0948814	0.0741118	-1.28025	0.200458
gm_InsulaL	panss.pos_Post	~	tmt.mean_Pre	-0.0235436	0.0741547	-0.317494	0.750869
gm_InsulaL	panss.pos_Post	~	gaf_Pre	0.0444891	0.110542	0.402461	0.687345
gm_InsulaL	panss.pos_Post	~	group	-0.0247542	0.0835631	-0.296234	0.767052
gm_InsulaL	panss.pos_Post	~	age	0.0686933	0.0732582	0.937687	0.348405
gm_InsulaL	panss.pos_Post	~	sex	0.216856	0.153463	1.41308	0.157632
gm_InsulaL	panss.pos_Post	~	study	0.0244988	0.167238	0.146491	0.883534
gm_InsulaL	panss.pos_Post	~	cpz	0.105741	0.07486	1.41252	0.157797
gm_InsulaL	panss.pos_Post	~	education_years	-0.0634275	0.073927	-0.857975	0.390906
gm_InsulaL	panss.neg_Post	~	gm_InsulaL_change	0.178054	0.31854	0.558971	0.576182
gm_InsulaL	panss.neg_Post	~	panss.pos_Pre	0.0263644	0.0887173	0.297173	0.766335
gm_InsulaL	panss.neg_Post	~	panss.neg_Pre	0.608948	0.121846	4.99768	5.80253e-07
gm_InsulaL	panss.neg_Post	~	vlmt.stm_Pre	0.0291091	0.106342	0.273732	0.784291
gm_InsulaL	panss.neg_Post	~	vlmt.ltm_Pre	-0.0296183	0.109153	-0.271346	0.786125
gm_InsulaL	panss.neg_Post	~	dst.wm_Pre	0.0557823	0.078001	0.715148	0.474517
gm_InsulaL	panss.neg_Post	~	tmt.mean_Pre	-0.0260023	0.0780462	-0.333166	0.739009
gm_InsulaL	panss.neg_Post	~	gaf_Pre	0.0308638	0.116344	0.265282	0.790792
gm_InsulaL	panss.neg_Post	~	group	0.134546	0.0879483	1.52983	0.12606
gm_InsulaL	panss.neg_Post	~	age	0.033653	0.0771026	0.436471	0.662495
gm_InsulaL	panss.neg_Post	~	sex	0.109887	0.161517	0.680345	0.496286
gm_InsulaL	panss.neg_Post	~	study	0.156529	0.176015	0.889295	0.373844
gm_InsulaL	panss.neg_Post	~	cpz	0.202495	0.0787885	2.57011	0.0101665
gm_InsulaL	panss.neg_Post	~	education_years	-0.132201	0.0778065	-1.6991	0.0893007
gm_InsulaL	vlmt.stm_Post	~	gm_InsulaL_change	0.62131	0.413285	1.50335	0.13275
gm_InsulaL	vlmt.stm_Post	~	panss.pos_Pre	-0.091703	0.115105	-0.796691	0.425631
gm_InsulaL	vlmt.stm_Post	~	panss.neg_Pre	-0.181893	0.158088	-1.15058	0.249903
gm_InsulaL	vlmt.stm_Post	~	vlmt.stm_Pre	0.276159	0.137971	2.00157	0.045331
gm_InsulaL	vlmt.stm_Post	~	vlmt.ltm_Pre	0.477287	0.141619	3.37021	0.0007511
gm_InsulaL	vlmt.stm_Post	~	dst.wm_Pre	0.137873	0.101201	1.36236	0.173084
gm_InsulaL	vlmt.stm_Post	~	tmt.mean_Pre	-0.171033	0.10126	-1.68905	0.0912094
gm_InsulaL	vlmt.stm_Post	~	gaf_Pre	0.0307723	0.150948	0.20386	0.838463
gm_InsulaL	vlmt.stm_Post	~	group	0.0754365	0.114107	0.661102	0.508547
gm_InsulaL	vlmt.stm_Post	~	age	0.0298255	0.100036	0.298149	0.76559
gm_InsulaL	vlmt.stm_Post	~	sex	0.137337	0.209558	0.655364	0.512233
gm_InsulaL	vlmt.stm_Post	~	study	0.306203	0.228367	1.34084	0.179974
gm_InsulaL	vlmt.stm_Post	~	cpz	0.0491711	0.102223	0.481018	0.630504
gm_InsulaL	vlmt.stm_Post	~	education_years	0.0884102	0.100949	0.875792	0.381143
gm_InsulaL	vlmt.ltm_Post	~	gm_InsulaL_change	-0.113037	0.321593	-0.351492	0.72522
gm_InsulaL	vlmt.ltm_Post	~	panss.pos_Pre	-0.0713814	0.0895677	-0.796955	0.425477
gm_InsulaL	vlmt.ltm_Post	~	panss.neg_Pre	-0.0142074	0.123014	-0.115494	0.908054
gm_InsulaL	vlmt.ltm_Post	~	vlmt.stm_Pre	0.277234	0.107361	2.58226	0.00981566
gm_InsulaL	vlmt.ltm_Post	~	vlmt.ltm_Pre	0.53366	0.110199	4.84267	1.28103e-06
gm_InsulaL	vlmt.ltm_Post	~	dst.wm_Pre	0.186608	0.0787487	2.36966	0.0178042
gm_InsulaL	vlmt.ltm_Post	~	tmt.mean_Pre	-0.0985899	0.0787943	-1.25123	0.21085
gm_InsulaL	vlmt.ltm_Post	~	gaf_Pre	0.211899	0.117459	1.80403	0.0712272
gm_InsulaL	vlmt.ltm_Post	~	group	-0.129028	0.0887913	-1.45316	0.146178
gm_InsulaL	vlmt.ltm_Post	~	age	-0.0589478	0.0778417	-0.757278	0.448884
gm_InsulaL	vlmt.ltm_Post	~	sex	-0.15949	0.163065	-0.978078	0.328036
gm_InsulaL	vlmt.ltm_Post	~	study	0.572917	0.177702	3.22403	0.00126398
gm_InsulaL	vlmt.ltm_Post	~	cpz	-0.156973	0.0795438	-1.97342	0.0484483
gm_InsulaL	vlmt.ltm_Post	~	education_years	0.0605554	0.0785523	0.770893	0.44077
gm_InsulaL	dst.wm_Post	~	gm_InsulaL_change	1.14867	0.432379	2.65662	0.00789291
gm_InsulaL	dst.wm_Post	~	panss.pos_Pre	0.0181287	0.120423	0.150542	0.880337
gm_InsulaL	dst.wm_Post	~	panss.neg_Pre	0.144172	0.165391	0.871699	0.383373
gm_InsulaL	dst.wm_Post	~	vlmt.stm_Pre	0.201195	0.144346	1.39384	0.163367
gm_InsulaL	dst.wm_Post	~	vlmt.ltm_Pre	0.18421	0.148162	1.2433	0.213758
gm_InsulaL	dst.wm_Post	~	dst.wm_Pre	0.336003	0.105877	3.17353	0.00150598
gm_InsulaL	dst.wm_Post	~	tmt.mean_Pre	0.114333	0.105938	1.07924	0.280479
gm_InsulaL	dst.wm_Post	~	gaf_Pre	0.113125	0.157922	0.716337	0.473783
gm_InsulaL	dst.wm_Post	~	group	0.0730103	0.119379	0.611584	0.540813
gm_InsulaL	dst.wm_Post	~	age	0.0306096	0.104657	0.292474	0.769924
gm_InsulaL	dst.wm_Post	~	sex	0.373977	0.219239	1.70579	0.0880463
gm_InsulaL	dst.wm_Post	~	study	-0.319211	0.238918	-1.33607	0.181527
gm_InsulaL	dst.wm_Post	~	cpz	0.0356486	0.106946	0.333333	0.738883
gm_InsulaL	dst.wm_Post	~	education_years	0.0160249	0.105613	0.151733	0.879398
gm_InsulaL	tmt.mean_Post	~	gm_InsulaL_change	0.166525	0.338584	0.491827	0.622842
gm_InsulaL	tmt.mean_Post	~	panss.pos_Pre	0.136173	0.0943	1.44404	0.148727
gm_InsulaL	tmt.mean_Post	~	panss.neg_Pre	0.136821	0.129514	1.05642	0.290775
gm_InsulaL	tmt.mean_Post	~	vlmt.stm_Pre	0.122997	0.113033	1.08814	0.276531
gm_InsulaL	tmt.mean_Post	~	vlmt.ltm_Pre	0.214577	0.116022	1.84945	0.0643926
gm_InsulaL	tmt.mean_Post	~	dst.wm_Pre	0.0154631	0.0829093	0.186506	0.852048
gm_InsulaL	tmt.mean_Post	~	tmt.mean_Pre	0.598816	0.0829573	7.21836	5.26246e-13
gm_InsulaL	tmt.mean_Post	~	gaf_Pre	0.085699	0.123665	0.692995	0.488313
gm_InsulaL	tmt.mean_Post	~	group	0.105197	0.0934825	1.12532	0.260455
gm_InsulaL	tmt.mean_Post	~	age	-0.026626	0.0819544	-0.324888	0.745266
gm_InsulaL	tmt.mean_Post	~	sex	0.0885057	0.171681	0.515526	0.606186
gm_InsulaL	tmt.mean_Post	~	study	-0.402256	0.18709	-2.15006	0.0315504
gm_InsulaL	tmt.mean_Post	~	cpz	-0.116314	0.0837464	-1.38888	0.164869
gm_InsulaL	tmt.mean_Post	~	education_years	-0.036259	0.0827026	-0.438427	0.661077
gm_InsulaL	gaf_Post	~	gm_InsulaL_change	-0.365199	0.396831	-0.920288	0.357422
gm_InsulaL	gaf_Post	~	panss.pos_Pre	-0.0391724	0.110522	-0.35443	0.723017
gm_InsulaL	gaf_Post	~	panss.neg_Pre	0.0772206	0.151794	0.50872	0.610949
gm_InsulaL	gaf_Post	~	vlmt.stm_Pre	0.270968	0.132479	2.04537	0.0408183
gm_InsulaL	gaf_Post	~	vlmt.ltm_Pre	-0.232253	0.135981	-1.70798	0.0876405
gm_InsulaL	gaf_Post	~	dst.wm_Pre	-0.0184638	0.0971723	-0.190011	0.8493
gm_InsulaL	gaf_Post	~	tmt.mean_Pre	0.185774	0.0972286	1.9107	0.0560433
gm_InsulaL	gaf_Post	~	gaf_Pre	0.543674	0.144939	3.75106	0.000176086
gm_InsulaL	gaf_Post	~	group	-0.232421	0.109564	-2.12131	0.0338953
gm_InsulaL	gaf_Post	~	age	0.0118533	0.0960531	0.123404	0.901788
gm_InsulaL	gaf_Post	~	sex	-0.346925	0.201215	-1.72415	0.0846806
gm_InsulaL	gaf_Post	~	study	-0.0315139	0.219276	-0.143718	0.885723
gm_InsulaL	gaf_Post	~	cpz	-0.178151	0.0981534	-1.81503	0.0695198
gm_InsulaL	gaf_Post	~	education_years	0.146111	0.09693	1.50739	0.131712
gm_InsulaL	gm_InsulaL_change	~	panss.pos_Pre	-0.0536194	0.0344328	-1.55722	0.119419
gm_InsulaL	gm_InsulaL_change	~	panss.neg_Pre	0.0643463	0.0475056	1.3545	0.175577
gm_InsulaL	gm_InsulaL_change	~	vlmt.stm_Pre	-0.000648932	0.0420599	-0.0154287	0.98769
gm_InsulaL	gm_InsulaL_change	~	vlmt.ltm_Pre	-0.0355122	0.0429396	-0.827027	0.408222
gm_InsulaL	gm_InsulaL_change	~	dst.wm_Pre	0.0426279	0.0303797	1.40317	0.160567
gm_InsulaL	gm_InsulaL_change	~	tmt.mean_Pre	0.0236987	0.0307239	0.771343	0.440503
gm_InsulaL	gm_InsulaL_change	~	gaf_Pre	0.046644	0.0456391	1.02202	0.306773
gm_InsulaL	gm_InsulaL_change	~	group	-0.0302901	0.0345751	-0.876067	0.380994
gm_InsulaL	gm_InsulaL_change	~	age	-0.0298846	0.0302621	-0.987525	0.323385
gm_InsulaL	gm_InsulaL_change	~	sex	-0.0780213	0.063122	-1.23604	0.216444
gm_InsulaL	gm_InsulaL_change	~	study	0.116931	0.0680403	1.71856	0.0856944
gm_InsulaL	gm_InsulaL_change	~	cpz	-0.0429931	0.0306879	-1.40098	0.161221
gm_InsulaL	gm_InsulaL_change	~	education_years	-0.021849	0.0306505	-0.712843	0.475943
gm_InsulaL	panss.pos_Pre	~	group	0.0997567	0.159323	0.626129	0.53123
gm_InsulaL	panss.pos_Pre	~	age	0.130257	0.134323	0.969729	0.332181
gm_InsulaL	panss.pos_Pre	~	sex	-0.177344	0.289004	-0.613639	0.539454
gm_InsulaL	panss.pos_Pre	~	study	0.557717	0.286919	1.94382	0.0519177
gm_InsulaL	panss.pos_Pre	~	cpz	0.209967	0.142865	1.46968	0.141647
gm_InsulaL	panss.pos_Pre	~	education_years	-0.0356324	0.133602	-0.266706	0.789695
gm_InsulaL	panss.neg_Pre	~	group	0.037399	0.143426	0.260755	0.794282
gm_InsulaL	panss.neg_Pre	~	age	-0.0223389	0.120921	-0.18474	0.853433
gm_InsulaL	panss.neg_Pre	~	sex	-0.321311	0.260168	-1.23501	0.216827
gm_InsulaL	panss.neg_Pre	~	study	1.00096	0.258291	3.87532	0.000106483
gm_InsulaL	panss.neg_Pre	~	cpz	0.0934841	0.12861	0.726878	0.467301
gm_InsulaL	panss.neg_Pre	~	education_years	-0.0784082	0.120271	-0.651928	0.514447
gm_InsulaL	vlmt.stm_Pre	~	group	-0.199572	0.139954	-1.42598	0.153873
gm_InsulaL	vlmt.stm_Pre	~	age	-0.277762	0.117993	-2.35405	0.0185699
gm_InsulaL	vlmt.stm_Pre	~	sex	-0.101631	0.25387	-0.400326	0.688916
gm_InsulaL	vlmt.stm_Pre	~	study	0.0614998	0.252038	0.24401	0.807223
gm_InsulaL	vlmt.stm_Pre	~	cpz	-0.11577	0.125497	-0.922493	0.356271
gm_InsulaL	vlmt.stm_Pre	~	education_years	0.268393	0.11736	2.28693	0.0221998
gm_InsulaL	vlmt.ltm_Pre	~	group	-0.10266	0.138996	-0.738581	0.460161
gm_InsulaL	vlmt.ltm_Pre	~	age	-0.26568	0.117185	-2.26718	0.0233794
gm_InsulaL	vlmt.ltm_Pre	~	sex	-0.265309	0.252132	-1.05226	0.292679
gm_InsulaL	vlmt.ltm_Pre	~	study	0.327088	0.250312	1.30672	0.191308
gm_InsulaL	vlmt.ltm_Pre	~	cpz	-0.0310199	0.124638	-0.24888	0.803453
gm_InsulaL	vlmt.ltm_Pre	~	education_years	0.121651	0.116556	1.04371	0.296619
gm_InsulaL	dst.wm_Pre	~	group	-0.0470716	0.152139	-0.309399	0.757018
gm_InsulaL	dst.wm_Pre	~	age	-0.0964598	0.128266	-0.752029	0.452033
gm_InsulaL	dst.wm_Pre	~	sex	0.159866	0.275973	0.579281	0.5624
gm_InsulaL	dst.wm_Pre	~	study	0.0960111	0.273981	0.35043	0.726016
gm_InsulaL	dst.wm_Pre	~	cpz	-0.0333449	0.136423	-0.244423	0.806903
gm_InsulaL	dst.wm_Pre	~	education_years	0.169076	0.127577	1.32528	0.185078
gm_InsulaL	tmt.mean_Pre	~	group	-0.215643	0.147513	-1.46186	0.143779
gm_InsulaL	tmt.mean_Pre	~	age	-0.280982	0.124366	-2.25932	0.0238636
gm_InsulaL	tmt.mean_Pre	~	sex	0.0564521	0.267581	0.210972	0.832909
gm_InsulaL	tmt.mean_Pre	~	study	-0.156633	0.26565	-0.58962	0.555445
gm_InsulaL	tmt.mean_Pre	~	cpz	0.0354077	0.132275	0.267683	0.788944
gm_InsulaL	tmt.mean_Pre	~	education_years	0.307732	0.123698	2.48777	0.0128548
gm_InsulaL	gaf_Pre	~	group	0.11057	0.146718	0.753622	0.451076
gm_InsulaL	gaf_Pre	~	age	-0.027259	0.123696	-0.22037	0.825583
gm_InsulaL	gaf_Pre	~	sex	-0.157242	0.266141	-0.590823	0.554639
gm_InsulaL	gaf_Pre	~	study	-0.442278	0.26422	-1.6739	0.09415
gm_InsulaL	gaf_Pre	~	cpz	-0.139058	0.131563	-1.05697	0.290526
gm_InsulaL	gaf_Pre	~	education_years	-0.106536	0.123032	-0.86592	0.386534
gm_InsulaL	panss.pos_Post	~~	panss.neg_Post	0.143309	0.0376603	3.8053	0.000141635
gm_InsulaL	panss.pos_Post	~~	vlmt.stm_Post	-0.0492851	0.0433276	-1.1375	0.25533
gm_InsulaL	panss.pos_Post	~~	vlmt.ltm_Post	0.0833605	0.0349807	2.38304	0.0171703
gm_InsulaL	panss.pos_Post	~~	dst.wm_Post	0.0372562	0.0451063	0.825965	0.408824
gm_InsulaL	panss.pos_Post	~~	tmt.mean_Post	-0.0728691	0.0363096	-2.00688	0.0447622
gm_InsulaL	panss.pos_Post	~~	gaf_Post	-0.108145	0.043369	-2.49359	0.0126458
gm_InsulaL	panss.neg_Post	~~	vlmt.stm_Post	-0.0305732	0.0452947	-0.674984	0.499686
gm_InsulaL	panss.neg_Post	~~	vlmt.ltm_Post	0.00050991	0.035118	0.0145199	0.988415
gm_InsulaL	panss.neg_Post	~~	dst.wm_Post	-0.00394801	0.0472183	-0.0836118	0.933365
gm_InsulaL	panss.neg_Post	~~	tmt.mean_Post	-0.0179839	0.0370427	-0.485492	0.627327
gm_InsulaL	panss.neg_Post	~~	gaf_Post	-0.15152	0.0473523	-3.19985	0.001375
gm_InsulaL	vlmt.stm_Post	~~	vlmt.ltm_Post	0.13831	0.0487816	2.83528	0.00457855
gm_InsulaL	vlmt.stm_Post	~~	dst.wm_Post	-0.00700415	0.0612656	-0.114324	0.908981
gm_InsulaL	vlmt.stm_Post	~~	tmt.mean_Post	0.0180867	0.0480246	0.376614	0.70646
gm_InsulaL	vlmt.stm_Post	~~	gaf_Post	0.0224673	0.0562941	0.399105	0.689816
gm_InsulaL	vlmt.ltm_Post	~~	dst.wm_Post	0.0382677	0.0479115	0.798717	0.424454
gm_InsulaL	vlmt.ltm_Post	~~	tmt.mean_Post	-0.0326747	0.0375541	-0.870071	0.384262
gm_InsulaL	vlmt.ltm_Post	~~	gaf_Post	0.0644526	0.0444965	1.44849	0.147481
gm_InsulaL	dst.wm_Post	~~	tmt.mean_Post	0.0494642	0.0505722	0.97809	0.32803
gm_InsulaL	dst.wm_Post	~~	gaf_Post	0.0160696	0.0588553	0.273036	0.784826
gm_InsulaL	tmt.mean_Post	~~	gaf_Post	0.135981	0.0491436	2.76701	0.00565731
gm_InsulaL	panss.pos_Pre	~~	panss.neg_Pre	0.539992	0.133582	4.0424	5.29074e-05
gm_InsulaL	panss.pos_Pre	~~	vlmt.stm_Pre	-0.0240279	0.112217	-0.214119	0.830454
gm_InsulaL	panss.pos_Pre	~~	vlmt.ltm_Pre	-0.0449146	0.111552	-0.402632	0.687219
gm_InsulaL	panss.pos_Pre	~~	dst.wm_Pre	-0.163174	0.123664	-1.3195	0.187003
gm_InsulaL	panss.pos_Pre	~~	tmt.mean_Pre	-0.284155	0.123536	-2.30017	0.0214384
gm_InsulaL	panss.pos_Pre	~~	gaf_Pre	-0.458229	0.131005	-3.49779	0.000469132
gm_InsulaL	panss.neg_Pre	~~	vlmt.stm_Pre	-0.10765	0.101891	-1.05652	0.29073
gm_InsulaL	panss.neg_Pre	~~	vlmt.ltm_Pre	-0.122797	0.101479	-1.21007	0.226251
gm_InsulaL	panss.neg_Pre	~~	dst.wm_Pre	0.0115801	0.109786	0.105479	0.915996
gm_InsulaL	panss.neg_Pre	~~	tmt.mean_Pre	-0.20482	0.109522	-1.87014	0.0614648
gm_InsulaL	panss.neg_Pre	~~	gaf_Pre	-0.610139	0.13083	-4.66361	3.10715e-06
gm_InsulaL	vlmt.stm_Pre	~~	vlmt.ltm_Pre	0.498994	0.116318	4.28992	1.78734e-05
gm_InsulaL	vlmt.stm_Pre	~~	dst.wm_Pre	0.306394	0.113862	2.69093	0.00712532
gm_InsulaL	vlmt.stm_Pre	~~	tmt.mean_Pre	0.208543	0.107133	1.94658	0.051585
gm_InsulaL	vlmt.stm_Pre	~~	gaf_Pre	0.108461	0.104202	1.04087	0.297936
gm_InsulaL	vlmt.ltm_Pre	~~	dst.wm_Pre	0.206525	0.109521	1.88572	0.0593333
gm_InsulaL	vlmt.ltm_Pre	~~	tmt.mean_Pre	0.174612	0.10547	1.65556	0.0978105
gm_InsulaL	vlmt.ltm_Pre	~~	gaf_Pre	0.284349	0.10867	2.61663	0.00888017
gm_InsulaL	dst.wm_Pre	~~	tmt.mean_Pre	0.159707	0.114683	1.3926	0.163741
gm_InsulaL	dst.wm_Pre	~~	gaf_Pre	0.0261574	0.112344	0.232832	0.815892
gm_InsulaL	tmt.mean_Pre	~~	gaf_Pre	0.22495	0.112509	1.99939	0.0455664
gm_InsulaL	panss.pos_Post	~~	panss.pos_Post	0.249247	0.0444093	5.61249	1.9944e-08
gm_InsulaL	panss.neg_Post	~~	panss.neg_Post	0.276093	0.0491927	5.61249	1.9944e-08
gm_InsulaL	vlmt.stm_Post	~~	vlmt.stm_Post	0.464758	0.0828079	5.61249	1.9944e-08
gm_InsulaL	vlmt.ltm_Post	~~	vlmt.ltm_Post	0.281412	0.0501403	5.61249	1.9944e-08
gm_InsulaL	dst.wm_Post	~~	dst.wm_Post	0.508695	0.0906363	5.61249	1.9944e-08
gm_InsulaL	tmt.mean_Post	~~	tmt.mean_Post	0.311933	0.0555785	5.61249	1.9944e-08
gm_InsulaL	gaf_Post	~~	gaf_Post	0.428489	0.0763457	5.61249	1.9944e-08
gm_InsulaL	gm_InsulaL_change	~~	gm_InsulaL_change	0.0431904	0.00769542	5.61249	1.9944e-08
gm_InsulaL	panss.pos_Pre	~~	panss.pos_Pre	1.0136	0.180597	5.61249	1.9944e-08
gm_InsulaL	panss.neg_Pre	~~	panss.neg_Pre	0.821422	0.146356	5.61249	1.9944e-08
gm_InsulaL	vlmt.stm_Pre	~~	vlmt.stm_Pre	0.782131	0.139356	5.61249	1.9944e-08
gm_InsulaL	vlmt.ltm_Pre	~~	vlmt.ltm_Pre	0.771459	0.137454	5.61249	1.9944e-08
gm_InsulaL	dst.wm_Pre	~~	dst.wm_Pre	0.924249	0.164677	5.61249	1.9944e-08
gm_InsulaL	tmt.mean_Pre	~~	tmt.mean_Pre	0.868898	0.154815	5.61249	1.9944e-08
gm_InsulaL	gaf_Pre	~~	gaf_Pre	0.859566	0.153153	5.61249	1.9944e-08
gm_InsulaL	group	~~	group	0.752834	0	NA	NA
gm_InsulaL	group	~~	age	-0.029407	0	NA	NA
gm_InsulaL	group	~~	sex	0.0188964	0	NA	NA
gm_InsulaL	group	~~	study	0.0634921	0	NA	NA
gm_InsulaL	group	~~	cpz	-0.270406	0	NA	NA
gm_InsulaL	group	~~	education_years	0.00299719	0	NA	NA
gm_InsulaL	age	~~	age	0.992063	0	NA	NA
gm_InsulaL	age	~~	sex	-0.12299	0	NA	NA
gm_InsulaL	age	~~	study	-0.0468424	0	NA	NA
gm_InsulaL	age	~~	cpz	-0.0513002	0	NA	NA
gm_InsulaL	age	~~	education_years	0.165983	0	NA	NA
gm_InsulaL	sex	~~	sex	0.210632	0	NA	NA
gm_InsulaL	sex	~~	study	0.010582	0	NA	NA
gm_InsulaL	sex	~~	cpz	-0.0198313	0	NA	NA
gm_InsulaL	sex	~~	education_years	-0.0666471	0	NA	NA
gm_InsulaL	study	~~	study	0.222222	0	NA	NA
gm_InsulaL	study	~~	cpz	0.0951995	0	NA	NA
gm_InsulaL	study	~~	education_years	-0.0494052	0	NA	NA
gm_InsulaL	cpz	~~	cpz	0.992063	0	NA	NA
gm_InsulaL	cpz	~~	education_years	0.161705	0	NA	NA
gm_InsulaL	education_years	~~	education_years	0.992063	0	NA	NA
gm_InsulaR	panss.pos_Post	~	gm_InsulaR_change	0.0131472	0.257792	0.0509992	0.959326
gm_InsulaR	panss.pos_Post	~	panss.pos_Pre	0.546692	0.0866711	6.30766	2.83289e-10
gm_InsulaR	panss.pos_Post	~	panss.neg_Pre	0.168284	0.129476	1.29973	0.193694
gm_InsulaR	panss.pos_Post	~	vlmt.stm_Pre	0.154203	0.109767	1.40483	0.160073
gm_InsulaR	panss.pos_Post	~	vlmt.ltm_Pre	-0.106172	0.108826	-0.975606	0.32926
gm_InsulaR	panss.pos_Post	~	dst.wm_Pre	-0.0623722	0.0783374	-0.796199	0.425917
gm_InsulaR	panss.pos_Post	~	tmt.mean_Pre	-0.00591417	0.0772503	-0.0765585	0.938975
gm_InsulaR	panss.pos_Post	~	gaf_Pre	0.0774134	0.119358	0.64858	0.51661
gm_InsulaR	panss.pos_Post	~	group	-0.0473949	0.0869916	-0.544822	0.585876
gm_InsulaR	panss.pos_Post	~	age	0.0465638	0.076087	0.611981	0.54055
gm_InsulaR	panss.pos_Post	~	sex	0.155951	0.169446	0.920359	0.357385
gm_InsulaR	panss.pos_Post	~	study	0.111345	0.171075	0.650854	0.515141
gm_InsulaR	panss.pos_Post	~	cpz	0.0736413	0.077261	0.95315	0.340514
gm_InsulaR	panss.pos_Post	~	education_years	-0.0798119	0.0771375	-1.03467	0.300823
gm_InsulaR	panss.neg_Post	~	gm_InsulaR_change	-0.424537	0.254326	-1.66926	0.0950656
gm_InsulaR	panss.neg_Post	~	panss.pos_Pre	0.00988829	0.0855058	0.115645	0.907934
gm_InsulaR	panss.neg_Post	~	panss.neg_Pre	0.702732	0.127735	5.50148	3.76616e-08
gm_InsulaR	panss.neg_Post	~	vlmt.stm_Pre	0.0774804	0.108291	0.715483	0.474311
gm_InsulaR	panss.neg_Post	~	vlmt.ltm_Pre	-0.0585621	0.107363	-0.545458	0.585439
gm_InsulaR	panss.neg_Post	~	dst.wm_Pre	0.0347048	0.0772842	0.449054	0.653393
gm_InsulaR	panss.neg_Post	~	tmt.mean_Pre	-0.0233883	0.0762117	-0.306886	0.75893
gm_InsulaR	panss.neg_Post	~	gaf_Pre	0.0932991	0.117753	0.792326	0.428171
gm_InsulaR	panss.neg_Post	~	group	0.134688	0.085822	1.56939	0.116558
gm_InsulaR	panss.neg_Post	~	age	0.0270714	0.075064	0.360644	0.718366
gm_InsulaR	panss.neg_Post	~	sex	0.193797	0.167167	1.1593	0.246335
gm_InsulaR	panss.neg_Post	~	study	0.173922	0.168775	1.03049	0.302779
gm_InsulaR	panss.neg_Post	~	cpz	0.201547	0.0762222	2.6442	0.00818839
gm_InsulaR	panss.neg_Post	~	education_years	-0.130382	0.0761004	-1.71329	0.0866596
gm_InsulaR	vlmt.stm_Post	~	gm_InsulaR_change	-0.167711	0.341684	-0.490835	0.623543
gm_InsulaR	vlmt.stm_Post	~	panss.pos_Pre	-0.127755	0.114876	-1.11211	0.266092
gm_InsulaR	vlmt.stm_Post	~	panss.neg_Pre	-0.109392	0.171611	-0.637441	0.523838
gm_InsulaR	vlmt.stm_Post	~	vlmt.stm_Pre	0.294911	0.145488	2.02705	0.0426575
gm_InsulaR	vlmt.stm_Post	~	vlmt.ltm_Pre	0.446286	0.144241	3.09403	0.00197457
gm_InsulaR	vlmt.stm_Post	~	dst.wm_Pre	0.153033	0.10383	1.47387	0.140516
gm_InsulaR	vlmt.stm_Post	~	tmt.mean_Pre	-0.156943	0.102389	-1.53281	0.125324
gm_InsulaR	vlmt.stm_Post	~	gaf_Pre	0.0811365	0.1582	0.512872	0.608041
gm_InsulaR	vlmt.stm_Post	~	group	0.0588037	0.115301	0.510003	0.61005
gm_InsulaR	vlmt.stm_Post	~	age	0.0107599	0.100848	0.106695	0.915031
gm_InsulaR	vlmt.stm_Post	~	sex	0.127497	0.224587	0.567694	0.570243
gm_InsulaR	vlmt.stm_Post	~	study	0.3775	0.226747	1.66485	0.0959433
gm_InsulaR	vlmt.stm_Post	~	cpz	0.0251085	0.102404	0.245191	0.806308
gm_InsulaR	vlmt.stm_Post	~	education_years	0.0770907	0.10224	0.754017	0.450839
gm_InsulaR	vlmt.ltm_Post	~	gm_InsulaR_change	0.365322	0.257914	1.41644	0.156645
gm_InsulaR	vlmt.ltm_Post	~	panss.pos_Pre	-0.059358	0.0867122	-0.68454	0.493634
gm_InsulaR	vlmt.ltm_Post	~	panss.neg_Pre	-0.0923244	0.129537	-0.712724	0.476016
gm_InsulaR	vlmt.ltm_Post	~	vlmt.stm_Pre	0.235583	0.109819	2.1452	0.0319372
gm_InsulaR	vlmt.ltm_Post	~	vlmt.ltm_Pre	0.55714	0.108878	5.1171	3.10261e-07
gm_InsulaR	vlmt.ltm_Post	~	dst.wm_Pre	0.206458	0.0783746	2.63425	0.0084323
gm_InsulaR	vlmt.ltm_Post	~	tmt.mean_Pre	-0.0998871	0.077287	-1.29242	0.196212
gm_InsulaR	vlmt.ltm_Post	~	gaf_Pre	0.160046	0.119415	1.34025	0.180163
gm_InsulaR	vlmt.ltm_Post	~	group	-0.130368	0.0870329	-1.49791	0.134155
gm_InsulaR	vlmt.ltm_Post	~	age	-0.0544849	0.0761231	-0.715748	0.474147
gm_InsulaR	vlmt.ltm_Post	~	sex	-0.234831	0.169526	-1.38522	0.165985
gm_InsulaR	vlmt.ltm_Post	~	study	0.562648	0.171156	3.28733	0.00101141
gm_InsulaR	vlmt.ltm_Post	~	cpz	-0.157884	0.0772977	-2.04255	0.0410972
gm_InsulaR	vlmt.ltm_Post	~	education_years	0.0581122	0.0771741	0.753002	0.451449
gm_InsulaR	dst.wm_Post	~	gm_InsulaR_change	0.411823	0.367439	1.12079	0.262377
gm_InsulaR	dst.wm_Post	~	panss.pos_Pre	-0.0367407	0.123535	-0.297411	0.766153
gm_InsulaR	dst.wm_Post	~	panss.neg_Pre	0.138223	0.184546	0.748989	0.453864
gm_InsulaR	dst.wm_Post	~	vlmt.stm_Pre	0.153415	0.156454	0.980571	0.326804
gm_InsulaR	dst.wm_Post	~	vlmt.ltm_Pre	0.165361	0.155114	1.06606	0.286394
gm_InsulaR	dst.wm_Post	~	dst.wm_Pre	0.412777	0.111657	3.69684	0.0002183
gm_InsulaR	dst.wm_Post	~	tmt.mean_Pre	0.143112	0.110107	1.29975	0.193685
gm_InsulaR	dst.wm_Post	~	gaf_Pre	0.114195	0.170125	0.671241	0.502067
gm_InsulaR	dst.wm_Post	~	group	0.0328473	0.123992	0.264914	0.791075
gm_InsulaR	dst.wm_Post	~	age	-0.00249501	0.108449	-0.0230062	0.981645
gm_InsulaR	dst.wm_Post	~	sex	0.189485	0.241516	0.784562	0.43271
gm_InsulaR	dst.wm_Post	~	study	-0.181572	0.243839	-0.744637	0.456491
gm_InsulaR	dst.wm_Post	~	cpz	-0.0202418	0.110123	-0.183811	0.854161
gm_InsulaR	dst.wm_Post	~	education_years	-0.0146105	0.109947	-0.132888	0.894282
gm_InsulaR	tmt.mean_Post	~	gm_InsulaR_change	0.0827382	0.275893	0.299893	0.764259
gm_InsulaR	tmt.mean_Post	~	panss.pos_Pre	0.128595	0.0927566	1.38637	0.165635
gm_InsulaR	tmt.mean_Post	~	panss.neg_Pre	0.131492	0.138567	0.948941	0.342651
gm_InsulaR	tmt.mean_Post	~	vlmt.stm_Pre	0.113439	0.117474	0.965652	0.334219
gm_InsulaR	tmt.mean_Post	~	vlmt.ltm_Pre	0.213072	0.116467	1.82945	0.0673319
gm_InsulaR	tmt.mean_Post	~	dst.wm_Pre	0.0281487	0.0838378	0.335752	0.737058
gm_InsulaR	tmt.mean_Post	~	tmt.mean_Pre	0.603075	0.0826743	7.29459	2.99538e-13
gm_InsulaR	tmt.mean_Post	~	gaf_Pre	0.0829169	0.127739	0.649113	0.516265
gm_InsulaR	tmt.mean_Post	~	group	0.0990745	0.0930996	1.06418	0.287249
gm_InsulaR	tmt.mean_Post	~	age	-0.0313569	0.0814294	-0.385081	0.700178
gm_InsulaR	tmt.mean_Post	~	sex	0.0564526	0.181343	0.311303	0.75557
gm_InsulaR	tmt.mean_Post	~	study	-0.382116	0.183087	-2.08707	0.0368816
gm_InsulaR	tmt.mean_Post	~	cpz	-0.12478	0.0826858	-1.50909	0.131276
gm_InsulaR	tmt.mean_Post	~	education_years	-0.0410101	0.0825536	-0.49677	0.619351
gm_InsulaR	gaf_Post	~	gm_InsulaR_change	0.156652	0.32453	0.482704	0.629306
gm_InsulaR	gaf_Post	~	panss.pos_Pre	-0.0170339	0.109109	-0.156119	0.875939
gm_InsulaR	gaf_Post	~	panss.neg_Pre	0.0233433	0.162995	0.143215	0.88612
gm_InsulaR	gaf_Post	~	vlmt.stm_Pre	0.253313	0.138184	1.83316	0.066778
gm_InsulaR	gaf_Post	~	vlmt.ltm_Pre	-0.210937	0.137	-1.53969	0.123636
gm_InsulaR	gaf_Post	~	dst.wm_Pre	-0.0234533	0.0986176	-0.237821	0.81202
gm_InsulaR	gaf_Post	~	tmt.mean_Pre	0.177712	0.0972491	1.82739	0.0676408
gm_InsulaR	gaf_Post	~	gaf_Pre	0.506666	0.150258	3.37198	0.000746309
gm_InsulaR	gaf_Post	~	group	-0.223401	0.109512	-2.03997	0.0413537
gm_InsulaR	gaf_Post	~	age	0.0232323	0.0957846	0.242547	0.808356
gm_InsulaR	gaf_Post	~	sex	-0.35452	0.213312	-1.66198	0.0965175
gm_InsulaR	gaf_Post	~	study	-0.0729524	0.215364	-0.338741	0.734805
gm_InsulaR	gaf_Post	~	cpz	-0.164925	0.0972625	-1.69566	0.0899494
gm_InsulaR	gaf_Post	~	education_years	0.151983	0.0971071	1.56511	0.117557
gm_InsulaR	gm_InsulaR_change	~	panss.pos_Pre	-0.0163211	0.042308	-0.385768	0.699669
gm_InsulaR	gm_InsulaR_change	~	panss.neg_Pre	0.193921	0.0583706	3.32224	0.000892993
gm_InsulaR	gm_InsulaR_change	~	vlmt.stm_Pre	0.114211	0.0516795	2.20999	0.0271057
gm_InsulaR	gm_InsulaR_change	~	vlmt.ltm_Pre	-0.0532832	0.0527603	-1.00991	0.312538
gm_InsulaR	gm_InsulaR_change	~	dst.wm_Pre	-0.0675267	0.0373278	-1.80902	0.0704484
gm_InsulaR	gm_InsulaR_change	~	tmt.mean_Pre	-0.00378194	0.0377508	-0.100182	0.9202
gm_InsulaR	gm_InsulaR_change	~	gaf_Pre	0.127504	0.0560772	2.27372	0.0229829
gm_InsulaR	gm_InsulaR_change	~	group	0.0130392	0.0424828	0.306928	0.758898
gm_InsulaR	gm_InsulaR_change	~	age	-0.00296931	0.0371834	-0.0798559	0.936352
gm_InsulaR	gm_InsulaR_change	~	sex	0.230372	0.0775586	2.9703	0.00297507
gm_InsulaR	gm_InsulaR_change	~	study	-0.00807335	0.0836017	-0.0965691	0.923069
gm_InsulaR	gm_InsulaR_change	~	cpz	0.0157975	0.0377065	0.418958	0.675246
gm_InsulaR	gm_InsulaR_change	~	education_years	0.0134483	0.0376605	0.357093	0.721022
gm_InsulaR	panss.pos_Pre	~	group	0.0997567	0.159323	0.626129	0.53123
gm_InsulaR	panss.pos_Pre	~	age	0.130257	0.134323	0.969729	0.332181
gm_InsulaR	panss.pos_Pre	~	sex	-0.177344	0.289004	-0.613639	0.539454
gm_InsulaR	panss.pos_Pre	~	study	0.557717	0.286919	1.94382	0.0519177
gm_InsulaR	panss.pos_Pre	~	cpz	0.209967	0.142865	1.46968	0.141647
gm_InsulaR	panss.pos_Pre	~	education_years	-0.0356324	0.133602	-0.266706	0.789695
gm_InsulaR	panss.neg_Pre	~	group	0.037399	0.143426	0.260755	0.794282
gm_InsulaR	panss.neg_Pre	~	age	-0.0223389	0.120921	-0.18474	0.853433
gm_InsulaR	panss.neg_Pre	~	sex	-0.321311	0.260168	-1.23501	0.216827
gm_InsulaR	panss.neg_Pre	~	study	1.00096	0.258291	3.87532	0.000106483
gm_InsulaR	panss.neg_Pre	~	cpz	0.0934841	0.12861	0.726878	0.467301
gm_InsulaR	panss.neg_Pre	~	education_years	-0.0784082	0.120271	-0.651928	0.514447
gm_InsulaR	vlmt.stm_Pre	~	group	-0.199572	0.139954	-1.42598	0.153873
gm_InsulaR	vlmt.stm_Pre	~	age	-0.277762	0.117993	-2.35405	0.0185699
gm_InsulaR	vlmt.stm_Pre	~	sex	-0.101631	0.25387	-0.400326	0.688916
gm_InsulaR	vlmt.stm_Pre	~	study	0.0614998	0.252038	0.24401	0.807223
gm_InsulaR	vlmt.stm_Pre	~	cpz	-0.11577	0.125497	-0.922493	0.356271
gm_InsulaR	vlmt.stm_Pre	~	education_years	0.268393	0.11736	2.28693	0.0221998
gm_InsulaR	vlmt.ltm_Pre	~	group	-0.10266	0.138996	-0.738581	0.460161
gm_InsulaR	vlmt.ltm_Pre	~	age	-0.26568	0.117185	-2.26718	0.0233794
gm_InsulaR	vlmt.ltm_Pre	~	sex	-0.265309	0.252132	-1.05226	0.292679
gm_InsulaR	vlmt.ltm_Pre	~	study	0.327088	0.250312	1.30672	0.191308
gm_InsulaR	vlmt.ltm_Pre	~	cpz	-0.0310199	0.124638	-0.24888	0.803453
gm_InsulaR	vlmt.ltm_Pre	~	education_years	0.121651	0.116556	1.04371	0.296619
gm_InsulaR	dst.wm_Pre	~	group	-0.0470716	0.152139	-0.309399	0.757018
gm_InsulaR	dst.wm_Pre	~	age	-0.0964598	0.128266	-0.752029	0.452033
gm_InsulaR	dst.wm_Pre	~	sex	0.159866	0.275973	0.579281	0.5624
gm_InsulaR	dst.wm_Pre	~	study	0.0960111	0.273981	0.35043	0.726016
gm_InsulaR	dst.wm_Pre	~	cpz	-0.0333449	0.136423	-0.244423	0.806903
gm_InsulaR	dst.wm_Pre	~	education_years	0.169076	0.127577	1.32528	0.185078
gm_InsulaR	tmt.mean_Pre	~	group	-0.215643	0.147513	-1.46186	0.143779
gm_InsulaR	tmt.mean_Pre	~	age	-0.280982	0.124366	-2.25932	0.0238636
gm_InsulaR	tmt.mean_Pre	~	sex	0.0564521	0.267581	0.210972	0.832909
gm_InsulaR	tmt.mean_Pre	~	study	-0.156633	0.26565	-0.58962	0.555445
gm_InsulaR	tmt.mean_Pre	~	cpz	0.0354077	0.132275	0.267683	0.788944
gm_InsulaR	tmt.mean_Pre	~	education_years	0.307732	0.123698	2.48777	0.0128548
gm_InsulaR	gaf_Pre	~	group	0.11057	0.146718	0.753622	0.451076
gm_InsulaR	gaf_Pre	~	age	-0.027259	0.123696	-0.22037	0.825583
gm_InsulaR	gaf_Pre	~	sex	-0.157242	0.266141	-0.590823	0.554639
gm_InsulaR	gaf_Pre	~	study	-0.442278	0.26422	-1.6739	0.09415
gm_InsulaR	gaf_Pre	~	cpz	-0.139058	0.131563	-1.05697	0.290526
gm_InsulaR	gaf_Pre	~	education_years	-0.106536	0.123032	-0.86592	0.386534
gm_InsulaR	panss.pos_Post	~~	panss.neg_Post	0.149377	0.0388021	3.84972	0.000118254
gm_InsulaR	panss.pos_Post	~~	vlmt.stm_Post	-0.0292353	0.0457366	-0.63921	0.522686
gm_InsulaR	panss.pos_Post	~~	vlmt.ltm_Post	0.0794257	0.0358368	2.21632	0.0266697
gm_InsulaR	panss.pos_Post	~~	dst.wm_Post	0.073705	0.049896	1.47717	0.139629
gm_InsulaR	panss.pos_Post	~~	tmt.mean_Post	-0.0676047	0.0377826	-1.78931	0.073565
gm_InsulaR	panss.pos_Post	~~	gaf_Post	-0.119979	0.045862	-2.6161	0.00889411
gm_InsulaR	panss.neg_Post	~~	vlmt.stm_Post	-0.0304378	0.0451383	-0.674323	0.500106
gm_InsulaR	panss.neg_Post	~~	vlmt.ltm_Post	0.00975355	0.0339709	0.287115	0.774024
gm_InsulaR	panss.neg_Post	~~	dst.wm_Post	0.0162857	0.0484087	0.336421	0.736554
gm_InsulaR	panss.neg_Post	~~	tmt.mean_Post	-0.0144129	0.0363605	-0.39639	0.691817
gm_InsulaR	panss.neg_Post	~~	gaf_Post	-0.149992	0.0467104	-3.21111	0.00132222
gm_InsulaR	vlmt.stm_Post	~~	vlmt.ltm_Post	0.139271	0.0488684	2.84993	0.00437294
gm_InsulaR	vlmt.stm_Post	~~	dst.wm_Post	0.0283235	0.0650759	0.435237	0.663391
gm_InsulaR	vlmt.stm_Post	~~	tmt.mean_Post	0.0234602	0.0488784	0.479971	0.631248
gm_InsulaR	vlmt.stm_Post	~~	gaf_Post	0.0143804	0.0574186	0.250448	0.802241
gm_InsulaR	vlmt.ltm_Post	~~	dst.wm_Post	0.0228497	0.049132	0.465068	0.641883
gm_InsulaR	vlmt.ltm_Post	~~	tmt.mean_Post	-0.0354586	0.0370975	-0.955823	0.339162
gm_InsulaR	vlmt.ltm_Post	~~	gaf_Post	0.0625039	0.0440298	1.41958	0.155729
gm_InsulaR	dst.wm_Post	~~	tmt.mean_Post	0.0555039	0.0529304	1.04862	0.294353
gm_InsulaR	dst.wm_Post	~~	gaf_Post	-0.00625502	0.0617209	-0.101344	0.919278
gm_InsulaR	tmt.mean_Post	~~	gaf_Post	0.132509	0.049255	2.69027	0.00713952
gm_InsulaR	panss.pos_Pre	~~	panss.neg_Pre	0.539992	0.133582	4.0424	5.29074e-05
gm_InsulaR	panss.pos_Pre	~~	vlmt.stm_Pre	-0.0240279	0.112217	-0.214119	0.830454
gm_InsulaR	panss.pos_Pre	~~	vlmt.ltm_Pre	-0.0449146	0.111552	-0.402632	0.687219
gm_InsulaR	panss.pos_Pre	~~	dst.wm_Pre	-0.163174	0.123664	-1.3195	0.187003
gm_InsulaR	panss.pos_Pre	~~	tmt.mean_Pre	-0.284155	0.123536	-2.30017	0.0214384
gm_InsulaR	panss.pos_Pre	~~	gaf_Pre	-0.458229	0.131005	-3.49779	0.000469132
gm_InsulaR	panss.neg_Pre	~~	vlmt.stm_Pre	-0.10765	0.101891	-1.05652	0.29073
gm_InsulaR	panss.neg_Pre	~~	vlmt.ltm_Pre	-0.122797	0.101479	-1.21007	0.226251
gm_InsulaR	panss.neg_Pre	~~	dst.wm_Pre	0.0115801	0.109786	0.105479	0.915996
gm_InsulaR	panss.neg_Pre	~~	tmt.mean_Pre	-0.20482	0.109522	-1.87014	0.0614648
gm_InsulaR	panss.neg_Pre	~~	gaf_Pre	-0.610139	0.13083	-4.66361	3.10715e-06
gm_InsulaR	vlmt.stm_Pre	~~	vlmt.ltm_Pre	0.498994	0.116318	4.28992	1.78734e-05
gm_InsulaR	vlmt.stm_Pre	~~	dst.wm_Pre	0.306393	0.113862	2.69093	0.00712532
gm_InsulaR	vlmt.stm_Pre	~~	tmt.mean_Pre	0.208543	0.107133	1.94658	0.051585
gm_InsulaR	vlmt.stm_Pre	~~	gaf_Pre	0.108461	0.104202	1.04087	0.297936
gm_InsulaR	vlmt.ltm_Pre	~~	dst.wm_Pre	0.206525	0.109521	1.88572	0.0593333
gm_InsulaR	vlmt.ltm_Pre	~~	tmt.mean_Pre	0.174612	0.10547	1.65556	0.0978105
gm_InsulaR	vlmt.ltm_Pre	~~	gaf_Pre	0.284349	0.10867	2.61663	0.00888017
gm_InsulaR	dst.wm_Pre	~~	tmt.mean_Pre	0.159707	0.114683	1.3926	0.163741
gm_InsulaR	dst.wm_Pre	~~	gaf_Pre	0.0261574	0.112344	0.232832	0.815892
gm_InsulaR	tmt.mean_Pre	~~	gaf_Pre	0.22495	0.112509	1.99939	0.0455664
gm_InsulaR	panss.pos_Post	~~	panss.pos_Post	0.273002	0.0486419	5.61249	1.9944e-08
gm_InsulaR	panss.neg_Post	~~	panss.neg_Post	0.26571	0.0473427	5.61249	1.9944e-08
gm_InsulaR	vlmt.stm_Post	~~	vlmt.stm_Post	0.479597	0.0854517	5.61249	1.9944e-08
gm_InsulaR	vlmt.ltm_Post	~~	vlmt.ltm_Post	0.273261	0.0486881	5.61249	1.9944e-08
gm_InsulaR	dst.wm_Post	~~	dst.wm_Post	0.554623	0.0988194	5.61249	1.9944e-08
gm_InsulaR	tmt.mean_Post	~~	tmt.mean_Post	0.312685	0.0557124	5.61249	1.9944e-08
gm_InsulaR	gaf_Post	~~	gaf_Post	0.43265	0.077087	5.61249	1.9944e-08
gm_InsulaR	gm_InsulaR_change	~~	gm_InsulaR_change	0.0652058	0.011618	5.61249	1.9944e-08
gm_InsulaR	panss.pos_Pre	~~	panss.pos_Pre	1.0136	0.180597	5.61249	1.9944e-08
gm_InsulaR	panss.neg_Pre	~~	panss.neg_Pre	0.821422	0.146356	5.61249	1.9944e-08
gm_InsulaR	vlmt.stm_Pre	~~	vlmt.stm_Pre	0.782131	0.139356	5.61249	1.9944e-08
gm_InsulaR	vlmt.ltm_Pre	~~	vlmt.ltm_Pre	0.771459	0.137454	5.61249	1.9944e-08
gm_InsulaR	dst.wm_Pre	~~	dst.wm_Pre	0.924249	0.164677	5.61249	1.9944e-08
gm_InsulaR	tmt.mean_Pre	~~	tmt.mean_Pre	0.868898	0.154815	5.61249	1.9944e-08
gm_InsulaR	gaf_Pre	~~	gaf_Pre	0.859566	0.153153	5.61249	1.9944e-08
gm_InsulaR	group	~~	group	0.752834	0	NA	NA
gm_InsulaR	group	~~	age	-0.029407	0	NA	NA
gm_InsulaR	group	~~	sex	0.0188964	0	NA	NA
gm_InsulaR	group	~~	study	0.0634921	0	NA	NA
gm_InsulaR	group	~~	cpz	-0.270406	0	NA	NA
gm_InsulaR	group	~~	education_years	0.00299719	0	NA	NA
gm_InsulaR	age	~~	age	0.992063	0	NA	NA
gm_InsulaR	age	~~	sex	-0.12299	0	NA	NA
gm_InsulaR	age	~~	study	-0.0468424	0	NA	NA
gm_InsulaR	age	~~	cpz	-0.0513002	0	NA	NA
gm_InsulaR	age	~~	education_years	0.165983	0	NA	NA
gm_InsulaR	sex	~~	sex	0.210632	0	NA	NA
gm_InsulaR	sex	~~	study	0.010582	0	NA	NA
gm_InsulaR	sex	~~	cpz	-0.0198313	0	NA	NA
gm_InsulaR	sex	~~	education_years	-0.0666471	0	NA	NA
gm_InsulaR	study	~~	study	0.222222	0	NA	NA
gm_InsulaR	study	~~	cpz	0.0951995	0	NA	NA
gm_InsulaR	study	~~	education_years	-0.0494052	0	NA	NA
gm_InsulaR	cpz	~~	cpz	0.992063	0	NA	NA
gm_InsulaR	cpz	~~	education_years	0.161705	0	NA	NA
gm_InsulaR	education_years	~~	education_years	0.992063	0	NA	NA
gm_FrontalMid2L	panss.pos_Post	~	gm_FrontalMid2L_change	0.0520041	0.186943	0.278182	0.780873
gm_FrontalMid2L	panss.pos_Post	~	panss.pos_Pre	0.552383	0.0890843	6.20068	5.62195e-10
gm_FrontalMid2L	panss.pos_Post	~	panss.neg_Pre	0.164832	0.121299	1.35889	0.174182
gm_FrontalMid2L	panss.pos_Post	~	vlmt.stm_Pre	0.152584	0.106276	1.43573	0.151079
gm_FrontalMid2L	panss.pos_Post	~	vlmt.ltm_Pre	-0.105137	0.108072	-0.972838	0.330634
gm_FrontalMid2L	panss.pos_Post	~	dst.wm_Pre	-0.0603623	0.0770409	-0.783509	0.433328
gm_FrontalMid2L	panss.pos_Post	~	tmt.mean_Pre	-0.00523293	0.0772431	-0.0677463	0.945988
gm_FrontalMid2L	panss.pos_Post	~	gaf_Pre	0.0747199	0.115746	0.645551	0.51857
gm_FrontalMid2L	panss.pos_Post	~	group	-0.0439272	0.0876795	-0.500998	0.616373
gm_FrontalMid2L	panss.pos_Post	~	age	0.0449623	0.0762452	0.589707	0.555387
gm_FrontalMid2L	panss.pos_Post	~	sex	0.153584	0.159785	0.961188	0.336458
gm_FrontalMid2L	panss.pos_Post	~	study	0.0957322	0.179819	0.53238	0.594463
gm_FrontalMid2L	panss.pos_Post	~	cpz	0.0740899	0.0771127	0.9608	0.336653
gm_FrontalMid2L	panss.pos_Post	~	education_years	-0.079809	0.0770164	-1.03626	0.300081
gm_FrontalMid2L	panss.neg_Post	~	gm_FrontalMid2L_change	-0.0469841	0.188483	-0.249275	0.803148
gm_FrontalMid2L	panss.neg_Post	~	panss.pos_Pre	0.0114815	0.0898181	0.127831	0.898283
gm_FrontalMid2L	panss.neg_Post	~	panss.neg_Pre	0.625828	0.122298	5.11724	3.10046e-07
gm_FrontalMid2L	panss.neg_Post	~	vlmt.stm_Pre	0.0318137	0.107151	0.296904	0.766539
gm_FrontalMid2L	panss.neg_Post	~	vlmt.ltm_Pre	-0.0375093	0.108962	-0.344241	0.730665
gm_FrontalMid2L	panss.neg_Post	~	dst.wm_Pre	0.0607544	0.0776756	0.782156	0.434123
gm_FrontalMid2L	panss.neg_Post	~	tmt.mean_Pre	-0.0224431	0.0778793	-0.288178	0.773211
gm_FrontalMid2L	panss.neg_Post	~	gaf_Pre	0.0431169	0.116699	0.36947	0.711777
gm_FrontalMid2L	panss.neg_Post	~	group	0.126174	0.0884017	1.42728	0.153499
gm_FrontalMid2L	panss.neg_Post	~	age	0.0297436	0.0768733	0.386917	0.698818
gm_FrontalMid2L	panss.neg_Post	~	sex	0.10087	0.161101	0.62613	0.53123
gm_FrontalMid2L	panss.neg_Post	~	study	0.191359	0.181301	1.05548	0.291207
gm_FrontalMid2L	panss.neg_Post	~	cpz	0.194623	0.0777479	2.50325	0.0123058
gm_FrontalMid2L	panss.neg_Post	~	education_years	-0.135934	0.0776508	-1.75058	0.0800179
gm_FrontalMid2L	vlmt.stm_Post	~	gm_FrontalMid2L_change	-0.33791	0.244724	-1.38078	0.167346
gm_FrontalMid2L	vlmt.stm_Post	~	panss.pos_Pre	-0.163392	0.116619	-1.40107	0.161192
gm_FrontalMid2L	vlmt.stm_Post	~	panss.neg_Pre	-0.102918	0.15879	-0.648137	0.516897
gm_FrontalMid2L	vlmt.stm_Post	~	vlmt.stm_Pre	0.296039	0.139124	2.12788	0.0333474
gm_FrontalMid2L	vlmt.stm_Post	~	vlmt.ltm_Pre	0.443946	0.141476	3.13797	0.00170121
gm_FrontalMid2L	vlmt.stm_Post	~	dst.wm_Pre	0.145529	0.100853	1.44298	0.149025
gm_FrontalMid2L	vlmt.stm_Post	~	tmt.mean_Pre	-0.161059	0.101118	-1.59278	0.111209
gm_FrontalMid2L	vlmt.stm_Post	~	gaf_Pre	0.0881463	0.151521	0.581743	0.56074
gm_FrontalMid2L	vlmt.stm_Post	~	group	0.0351986	0.11478	0.306662	0.7591
gm_FrontalMid2L	vlmt.stm_Post	~	age	0.0214104	0.0998114	0.214508	0.830151
gm_FrontalMid2L	vlmt.stm_Post	~	sex	0.123923	0.209172	0.592447	0.553551
gm_FrontalMid2L	vlmt.stm_Post	~	study	0.479613	0.235399	2.03745	0.0416052
gm_FrontalMid2L	vlmt.stm_Post	~	cpz	0.0208936	0.100947	0.206976	0.836029
gm_FrontalMid2L	vlmt.stm_Post	~	education_years	0.075965	0.100821	0.753464	0.451171
gm_FrontalMid2L	vlmt.ltm_Post	~	gm_FrontalMid2L_change	-0.0775118	0.189848	-0.408283	0.683066
gm_FrontalMid2L	vlmt.ltm_Post	~	panss.pos_Pre	-0.074123	0.0904687	-0.819322	0.412603
gm_FrontalMid2L	vlmt.ltm_Post	~	panss.neg_Pre	-0.0125357	0.123184	-0.101764	0.918944
gm_FrontalMid2L	vlmt.ltm_Post	~	vlmt.stm_Pre	0.28196	0.107927	2.61249	0.00898847
gm_FrontalMid2L	vlmt.ltm_Post	~	vlmt.ltm_Pre	0.535088	0.109752	4.87544	1.08565e-06
gm_FrontalMid2L	vlmt.ltm_Post	~	dst.wm_Pre	0.17747	0.0782382	2.26833	0.0233088
gm_FrontalMid2L	vlmt.ltm_Post	~	tmt.mean_Pre	-0.102358	0.0784435	-1.30487	0.191938
gm_FrontalMid2L	vlmt.ltm_Post	~	gaf_Pre	0.213139	0.117545	1.81326	0.0697915
gm_FrontalMid2L	vlmt.ltm_Post	~	group	-0.130517	0.0890421	-1.4658	0.142704
gm_FrontalMid2L	vlmt.ltm_Post	~	age	-0.0532409	0.0774301	-0.687599	0.491705
gm_FrontalMid2L	vlmt.ltm_Post	~	sex	-0.142628	0.162268	-0.878966	0.37942
gm_FrontalMid2L	vlmt.ltm_Post	~	study	0.582812	0.182614	3.1915	0.00141538
gm_FrontalMid2L	vlmt.ltm_Post	~	cpz	-0.152472	0.0783111	-1.94701	0.051534
gm_FrontalMid2L	vlmt.ltm_Post	~	education_years	0.0632843	0.0782133	0.809125	0.418443
gm_FrontalMid2L	dst.wm_Post	~	gm_FrontalMid2L_change	-0.193491	0.268153	-0.721568	0.47056
gm_FrontalMid2L	dst.wm_Post	~	panss.pos_Pre	-0.0654355	0.127783	-0.512082	0.608594
gm_FrontalMid2L	dst.wm_Post	~	panss.neg_Pre	0.240414	0.173992	1.38175	0.167049
gm_FrontalMid2L	dst.wm_Post	~	vlmt.stm_Pre	0.212063	0.152443	1.3911	0.164196
gm_FrontalMid2L	dst.wm_Post	~	vlmt.ltm_Pre	0.136961	0.15502	0.883506	0.376963
gm_FrontalMid2L	dst.wm_Post	~	dst.wm_Pre	0.374187	0.110508	3.38605	0.00070906
gm_FrontalMid2L	dst.wm_Post	~	tmt.mean_Pre	0.138835	0.110798	1.25305	0.210189
gm_FrontalMid2L	dst.wm_Post	~	gaf_Pre	0.182962	0.166027	1.102	0.270461
gm_FrontalMid2L	dst.wm_Post	~	group	0.0259528	0.125768	0.206354	0.836515
gm_FrontalMid2L	dst.wm_Post	~	age	0.00209555	0.109367	0.0191608	0.984713
gm_FrontalMid2L	dst.wm_Post	~	sex	0.304434	0.229197	1.32826	0.184092
gm_FrontalMid2L	dst.wm_Post	~	study	-0.127201	0.257935	-0.493152	0.621905
gm_FrontalMid2L	dst.wm_Post	~	cpz	-0.0146324	0.110611	-0.132287	0.894757
gm_FrontalMid2L	dst.wm_Post	~	education_years	-0.00842532	0.110473	-0.0762658	0.939208
gm_FrontalMid2L	tmt.mean_Post	~	gm_FrontalMid2L_change	-0.279911	0.197202	-1.41941	0.155779
gm_FrontalMid2L	tmt.mean_Post	~	panss.pos_Pre	0.0954566	0.093973	1.01579	0.309731
gm_FrontalMid2L	tmt.mean_Post	~	panss.neg_Pre	0.179839	0.127955	1.40548	0.159877
gm_FrontalMid2L	tmt.mean_Post	~	vlmt.stm_Pre	0.13969	0.112108	1.24603	0.212755
gm_FrontalMid2L	tmt.mean_Post	~	vlmt.ltm_Pre	0.199322	0.114003	1.7484	0.0803956
gm_FrontalMid2L	tmt.mean_Post	~	dst.wm_Pre	0.00696496	0.0812688	0.0857027	0.931703
gm_FrontalMid2L	tmt.mean_Post	~	tmt.mean_Pre	0.598828	0.081482	7.34921	1.99396e-13
gm_FrontalMid2L	tmt.mean_Post	~	gaf_Pre	0.116986	0.122098	0.958137	0.337994
gm_FrontalMid2L	tmt.mean_Post	~	group	0.0824113	0.0924912	0.891018	0.37292
gm_FrontalMid2L	tmt.mean_Post	~	age	-0.0231927	0.0804294	-0.288361	0.773071
gm_FrontalMid2L	tmt.mean_Post	~	sex	0.104557	0.168554	0.620321	0.535047
gm_FrontalMid2L	tmt.mean_Post	~	study	-0.29932	0.189688	-1.57796	0.114574
gm_FrontalMid2L	tmt.mean_Post	~	cpz	-0.12477	0.0813445	-1.53385	0.125067
gm_FrontalMid2L	tmt.mean_Post	~	education_years	-0.0389616	0.0812429	-0.479569	0.631534
gm_FrontalMid2L	gaf_Post	~	gm_FrontalMid2L_change	-0.0603704	0.235791	-0.256033	0.797925
gm_FrontalMid2L	gaf_Post	~	panss.pos_Pre	-0.0264465	0.112362	-0.235369	0.813922
gm_FrontalMid2L	gaf_Post	~	panss.neg_Pre	0.0606884	0.152994	0.396671	0.69161
gm_FrontalMid2L	gaf_Post	~	vlmt.stm_Pre	0.274828	0.134046	2.05026	0.0403392
gm_FrontalMid2L	gaf_Post	~	vlmt.ltm_Pre	-0.221298	0.136311	-1.62348	0.104488
gm_FrontalMid2L	gaf_Post	~	dst.wm_Pre	-0.0373954	0.0971718	-0.384838	0.700358
gm_FrontalMid2L	gaf_Post	~	tmt.mean_Pre	0.176271	0.0974267	1.80927	0.0704092
gm_FrontalMid2L	gaf_Post	~	gaf_Pre	0.531713	0.14599	3.64211	0.000270415
gm_FrontalMid2L	gaf_Post	~	group	-0.225185	0.11059	-2.03621	0.0417289
gm_FrontalMid2L	gaf_Post	~	age	0.0245809	0.0961682	0.255604	0.798257
gm_FrontalMid2L	gaf_Post	~	sex	-0.312167	0.201537	-1.54893	0.121398
gm_FrontalMid2L	gaf_Post	~	study	-0.0562158	0.226806	-0.247858	0.804244
gm_FrontalMid2L	gaf_Post	~	cpz	-0.16273	0.0972623	-1.6731	0.0943075
gm_FrontalMid2L	gaf_Post	~	education_years	0.154292	0.0971408	1.58833	0.112211
gm_FrontalMid2L	gm_FrontalMid2L_change	~	panss.pos_Pre	-0.113564	0.0583076	-1.94766	0.0514553
gm_FrontalMid2L	gm_FrontalMid2L_change	~	panss.neg_Pre	0.115404	0.0804446	1.43458	0.151406
gm_FrontalMid2L	gm_FrontalMid2L_change	~	vlmt.stm_Pre	0.0600225	0.0712231	0.842739	0.399374
gm_FrontalMid2L	gm_FrontalMid2L_change	~	vlmt.ltm_Pre	-0.0333706	0.0727126	-0.458938	0.646279
gm_FrontalMid2L	gm_FrontalMid2L_change	~	dst.wm_Pre	-0.0557204	0.0514441	-1.08312	0.278753
gm_FrontalMid2L	gm_FrontalMid2L_change	~	tmt.mean_Pre	-0.0140558	0.052027	-0.270164	0.787034
gm_FrontalMid2L	gm_FrontalMid2L_change	~	gaf_Pre	0.0840271	0.077284	1.08725	0.276926
gm_FrontalMid2L	gm_FrontalMid2L_change	~	group	-0.0633846	0.0585485	-1.0826	0.278987
gm_FrontalMid2L	gm_FrontalMid2L_change	~	age	0.0300448	0.051245	0.586297	0.557676
gm_FrontalMid2L	gm_FrontalMid2L_change	~	sex	0.103762	0.106889	0.970749	0.331673
gm_FrontalMid2L	gm_FrontalMid2L_change	~	study	0.298182	0.115217	2.58799	0.00965369
gm_FrontalMid2L	gm_FrontalMid2L_change	~	cpz	-0.00463277	0.051966	-0.0891501	0.928963
gm_FrontalMid2L	gm_FrontalMid2L_change	~	education_years	0.00334332	0.0519027	0.0644151	0.94864
gm_FrontalMid2L	panss.pos_Pre	~	group	0.0997567	0.159323	0.626129	0.53123
gm_FrontalMid2L	panss.pos_Pre	~	age	0.130257	0.134323	0.969729	0.332181
gm_FrontalMid2L	panss.pos_Pre	~	sex	-0.177344	0.289004	-0.613639	0.539454
gm_FrontalMid2L	panss.pos_Pre	~	study	0.557717	0.286919	1.94382	0.0519177
gm_FrontalMid2L	panss.pos_Pre	~	cpz	0.209967	0.142865	1.46968	0.141647
gm_FrontalMid2L	panss.pos_Pre	~	education_years	-0.0356324	0.133602	-0.266706	0.789695
gm_FrontalMid2L	panss.neg_Pre	~	group	0.037399	0.143426	0.260755	0.794282
gm_FrontalMid2L	panss.neg_Pre	~	age	-0.0223389	0.120921	-0.18474	0.853433
gm_FrontalMid2L	panss.neg_Pre	~	sex	-0.321311	0.260168	-1.23501	0.216827
gm_FrontalMid2L	panss.neg_Pre	~	study	1.00096	0.258291	3.87532	0.000106483
gm_FrontalMid2L	panss.neg_Pre	~	cpz	0.0934841	0.12861	0.726878	0.467301
gm_FrontalMid2L	panss.neg_Pre	~	education_years	-0.0784082	0.120271	-0.651928	0.514447
gm_FrontalMid2L	vlmt.stm_Pre	~	group	-0.199572	0.139954	-1.42598	0.153873
gm_FrontalMid2L	vlmt.stm_Pre	~	age	-0.277762	0.117993	-2.35405	0.0185699
gm_FrontalMid2L	vlmt.stm_Pre	~	sex	-0.101631	0.25387	-0.400326	0.688916
gm_FrontalMid2L	vlmt.stm_Pre	~	study	0.0614998	0.252038	0.24401	0.807223
gm_FrontalMid2L	vlmt.stm_Pre	~	cpz	-0.11577	0.125497	-0.922493	0.356271
gm_FrontalMid2L	vlmt.stm_Pre	~	education_years	0.268393	0.11736	2.28693	0.0221998
gm_FrontalMid2L	vlmt.ltm_Pre	~	group	-0.10266	0.138996	-0.738581	0.460161
gm_FrontalMid2L	vlmt.ltm_Pre	~	age	-0.26568	0.117185	-2.26718	0.0233794
gm_FrontalMid2L	vlmt.ltm_Pre	~	sex	-0.265309	0.252132	-1.05226	0.292679
gm_FrontalMid2L	vlmt.ltm_Pre	~	study	0.327088	0.250312	1.30672	0.191308
gm_FrontalMid2L	vlmt.ltm_Pre	~	cpz	-0.0310199	0.124638	-0.24888	0.803453
gm_FrontalMid2L	vlmt.ltm_Pre	~	education_years	0.121651	0.116556	1.04371	0.296619
gm_FrontalMid2L	dst.wm_Pre	~	group	-0.0470716	0.152139	-0.309399	0.757018
gm_FrontalMid2L	dst.wm_Pre	~	age	-0.0964598	0.128266	-0.752029	0.452033
gm_FrontalMid2L	dst.wm_Pre	~	sex	0.159866	0.275973	0.579281	0.5624
gm_FrontalMid2L	dst.wm_Pre	~	study	0.0960111	0.273981	0.35043	0.726016
gm_FrontalMid2L	dst.wm_Pre	~	cpz	-0.0333449	0.136423	-0.244423	0.806903
gm_FrontalMid2L	dst.wm_Pre	~	education_years	0.169076	0.127577	1.32528	0.185078
gm_FrontalMid2L	tmt.mean_Pre	~	group	-0.215643	0.147513	-1.46186	0.143779
gm_FrontalMid2L	tmt.mean_Pre	~	age	-0.280982	0.124366	-2.25932	0.0238636
gm_FrontalMid2L	tmt.mean_Pre	~	sex	0.0564521	0.267581	0.210972	0.832909
gm_FrontalMid2L	tmt.mean_Pre	~	study	-0.156633	0.26565	-0.58962	0.555445
gm_FrontalMid2L	tmt.mean_Pre	~	cpz	0.0354077	0.132275	0.267683	0.788944
gm_FrontalMid2L	tmt.mean_Pre	~	education_years	0.307732	0.123698	2.48777	0.0128548
gm_FrontalMid2L	gaf_Pre	~	group	0.11057	0.146718	0.753622	0.451076
gm_FrontalMid2L	gaf_Pre	~	age	-0.027259	0.123696	-0.22037	0.825583
gm_FrontalMid2L	gaf_Pre	~	sex	-0.157242	0.266141	-0.590823	0.554639
gm_FrontalMid2L	gaf_Pre	~	study	-0.442278	0.26422	-1.6739	0.09415
gm_FrontalMid2L	gaf_Pre	~	cpz	-0.139058	0.131563	-1.05697	0.290526
gm_FrontalMid2L	gaf_Pre	~	education_years	-0.106536	0.123032	-0.86592	0.386534
gm_FrontalMid2L	panss.pos_Post	~~	panss.neg_Post	0.149316	0.0394161	3.78819	0.000151748
gm_FrontalMid2L	panss.pos_Post	~~	vlmt.stm_Post	-0.0272027	0.045103	-0.603124	0.546426
gm_FrontalMid2L	panss.pos_Post	~~	vlmt.ltm_Post	0.0802381	0.0363232	2.209	0.0271743
gm_FrontalMid2L	panss.pos_Post	~~	dst.wm_Post	0.0753043	0.0501831	1.50059	0.133461
gm_FrontalMid2L	panss.pos_Post	~~	tmt.mean_Post	-0.065731	0.0371737	-1.76821	0.0770254
gm_FrontalMid2L	panss.pos_Post	~~	gaf_Post	-0.119456	0.0458703	-2.60422	0.00920836
gm_FrontalMid2L	panss.neg_Post	~~	vlmt.stm_Post	-0.0277614	0.0454777	-0.61044	0.54157
gm_FrontalMid2L	panss.neg_Post	~~	vlmt.ltm_Post	-0.000810407	0.0351757	-0.0230388	0.981619
gm_FrontalMid2L	panss.neg_Post	~~	dst.wm_Post	0.0037596	0.0496863	0.0756669	0.939684
gm_FrontalMid2L	panss.neg_Post	~~	tmt.mean_Post	-0.0183321	0.036611	-0.500727	0.616563
gm_FrontalMid2L	panss.neg_Post	~~	gaf_Post	-0.15468	0.0478374	-3.23346	0.00122302
gm_FrontalMid2L	vlmt.stm_Post	~~	vlmt.ltm_Post	0.132032	0.0486065	2.71635	0.00660054
gm_FrontalMid2L	vlmt.stm_Post	~~	dst.wm_Post	0.0157223	0.0645396	0.243608	0.807535
gm_FrontalMid2L	vlmt.stm_Post	~~	tmt.mean_Post	0.0108412	0.0474603	0.228426	0.819315
gm_FrontalMid2L	vlmt.stm_Post	~~	gaf_Post	0.0101408	0.0567383	0.178729	0.858151
gm_FrontalMid2L	vlmt.ltm_Post	~~	dst.wm_Post	0.0308023	0.0501941	0.613664	0.539438
gm_FrontalMid2L	vlmt.ltm_Post	~~	tmt.mean_Post	-0.0361748	0.0370838	-0.975486	0.329319
gm_FrontalMid2L	vlmt.ltm_Post	~~	gaf_Post	0.065656	0.0447751	1.46635	0.142553
gm_FrontalMid2L	dst.wm_Post	~~	tmt.mean_Post	0.0510181	0.0523783	0.974031	0.330041
gm_FrontalMid2L	dst.wm_Post	~~	gaf_Post	-0.0034951	0.062156	-0.0562311	0.955158
gm_FrontalMid2L	tmt.mean_Post	~~	gaf_Post	0.131261	0.0486086	2.70038	0.00692612
gm_FrontalMid2L	panss.pos_Pre	~~	panss.neg_Pre	0.539992	0.133582	4.0424	5.29074e-05
gm_FrontalMid2L	panss.pos_Pre	~~	vlmt.stm_Pre	-0.0240279	0.112217	-0.214119	0.830454
gm_FrontalMid2L	panss.pos_Pre	~~	vlmt.ltm_Pre	-0.0449146	0.111552	-0.402632	0.687219
gm_FrontalMid2L	panss.pos_Pre	~~	dst.wm_Pre	-0.163174	0.123664	-1.3195	0.187003
gm_FrontalMid2L	panss.pos_Pre	~~	tmt.mean_Pre	-0.284155	0.123536	-2.30017	0.0214384
gm_FrontalMid2L	panss.pos_Pre	~~	gaf_Pre	-0.458229	0.131005	-3.49779	0.000469132
gm_FrontalMid2L	panss.neg_Pre	~~	vlmt.stm_Pre	-0.10765	0.101891	-1.05652	0.29073
gm_FrontalMid2L	panss.neg_Pre	~~	vlmt.ltm_Pre	-0.122797	0.101479	-1.21007	0.226251
gm_FrontalMid2L	panss.neg_Pre	~~	dst.wm_Pre	0.0115801	0.109786	0.105479	0.915996
gm_FrontalMid2L	panss.neg_Pre	~~	tmt.mean_Pre	-0.20482	0.109522	-1.87014	0.0614648
gm_FrontalMid2L	panss.neg_Pre	~~	gaf_Pre	-0.610139	0.13083	-4.66361	3.10715e-06
gm_FrontalMid2L	vlmt.stm_Pre	~~	vlmt.ltm_Pre	0.498994	0.116318	4.28992	1.78734e-05
gm_FrontalMid2L	vlmt.stm_Pre	~~	dst.wm_Pre	0.306393	0.113862	2.69093	0.00712532
gm_FrontalMid2L	vlmt.stm_Pre	~~	tmt.mean_Pre	0.208543	0.107133	1.94658	0.051585
gm_FrontalMid2L	vlmt.stm_Pre	~~	gaf_Pre	0.108461	0.104202	1.04087	0.297936
gm_FrontalMid2L	vlmt.ltm_Pre	~~	dst.wm_Pre	0.206525	0.109521	1.88572	0.0593333
gm_FrontalMid2L	vlmt.ltm_Pre	~~	tmt.mean_Pre	0.174612	0.10547	1.65556	0.0978105
gm_FrontalMid2L	vlmt.ltm_Pre	~~	gaf_Pre	0.284349	0.10867	2.61663	0.00888017
gm_FrontalMid2L	dst.wm_Pre	~~	tmt.mean_Pre	0.159707	0.114683	1.3926	0.163741
gm_FrontalMid2L	dst.wm_Pre	~~	gaf_Pre	0.0261573	0.112344	0.232832	0.815892
gm_FrontalMid2L	tmt.mean_Pre	~~	gaf_Pre	0.22495	0.112509	1.99939	0.0455664
gm_FrontalMid2L	panss.pos_Post	~~	panss.pos_Post	0.272678	0.0485842	5.61249	1.9944e-08
gm_FrontalMid2L	panss.neg_Post	~~	panss.neg_Post	0.277189	0.0493879	5.61249	1.9944e-08
gm_FrontalMid2L	vlmt.stm_Post	~~	vlmt.stm_Post	0.467289	0.0832589	5.61249	1.9944e-08
gm_FrontalMid2L	vlmt.ltm_Post	~~	vlmt.ltm_Post	0.281219	0.050106	5.61249	1.9944e-08
gm_FrontalMid2L	dst.wm_Post	~~	dst.wm_Post	0.561045	0.0999637	5.61249	1.9944e-08
gm_FrontalMid2L	tmt.mean_Post	~~	tmt.mean_Post	0.303428	0.054063	5.61249	1.9944e-08
gm_FrontalMid2L	gaf_Post	~~	gaf_Post	0.433798	0.0772917	5.61249	1.9944e-08
gm_FrontalMid2L	gm_FrontalMid2L_change	~~	gm_FrontalMid2L_change	0.123849	0.0220667	5.61249	1.9944e-08
gm_FrontalMid2L	panss.pos_Pre	~~	panss.pos_Pre	1.0136	0.180597	5.61249	1.9944e-08
gm_FrontalMid2L	panss.neg_Pre	~~	panss.neg_Pre	0.821422	0.146356	5.61249	1.9944e-08
gm_FrontalMid2L	vlmt.stm_Pre	~~	vlmt.stm_Pre	0.782131	0.139356	5.61249	1.9944e-08
gm_FrontalMid2L	vlmt.ltm_Pre	~~	vlmt.ltm_Pre	0.771459	0.137454	5.61249	1.9944e-08
gm_FrontalMid2L	dst.wm_Pre	~~	dst.wm_Pre	0.924249	0.164677	5.61249	1.9944e-08
gm_FrontalMid2L	tmt.mean_Pre	~~	tmt.mean_Pre	0.868898	0.154815	5.61249	1.9944e-08
gm_FrontalMid2L	gaf_Pre	~~	gaf_Pre	0.859566	0.153153	5.61249	1.9944e-08
gm_FrontalMid2L	group	~~	group	0.752834	0	NA	NA
gm_FrontalMid2L	group	~~	age	-0.029407	0	NA	NA
gm_FrontalMid2L	group	~~	sex	0.0188964	0	NA	NA
gm_FrontalMid2L	group	~~	study	0.0634921	0	NA	NA
gm_FrontalMid2L	group	~~	cpz	-0.270406	0	NA	NA
gm_FrontalMid2L	group	~~	education_years	0.00299719	0	NA	NA
gm_FrontalMid2L	age	~~	age	0.992063	0	NA	NA
gm_FrontalMid2L	age	~~	sex	-0.12299	0	NA	NA
gm_FrontalMid2L	age	~~	study	-0.0468424	0	NA	NA
gm_FrontalMid2L	age	~~	cpz	-0.0513002	0	NA	NA
gm_FrontalMid2L	age	~~	education_years	0.165983	0	NA	NA
gm_FrontalMid2L	sex	~~	sex	0.210632	0	NA	NA
gm_FrontalMid2L	sex	~~	study	0.010582	0	NA	NA
gm_FrontalMid2L	sex	~~	cpz	-0.0198313	0	NA	NA
gm_FrontalMid2L	sex	~~	education_years	-0.0666471	0	NA	NA
gm_FrontalMid2L	study	~~	study	0.222222	0	NA	NA
gm_FrontalMid2L	study	~~	cpz	0.0951995	0	NA	NA
gm_FrontalMid2L	study	~~	education_years	-0.0494052	0	NA	NA
gm_FrontalMid2L	cpz	~~	cpz	0.992063	0	NA	NA
gm_FrontalMid2L	cpz	~~	education_years	0.161705	0	NA	NA
gm_FrontalMid2L	education_years	~~	education_years	0.992063	0	NA	NA
gm_FrontalMid2R	panss.pos_Post	~	gm_FrontalMid2R_change	0.106507	0.174199	0.61141	0.540928
gm_FrontalMid2R	panss.pos_Post	~	panss.pos_Pre	0.5571	0.0880461	6.32736	2.49391e-10
gm_FrontalMid2R	panss.pos_Post	~	panss.neg_Pre	0.157164	0.121166	1.2971	0.194597
gm_FrontalMid2R	panss.pos_Post	~	vlmt.stm_Pre	0.145873	0.106654	1.36772	0.171399
gm_FrontalMid2R	panss.pos_Post	~	vlmt.ltm_Pre	-0.0887347	0.111652	-0.794742	0.426764
gm_FrontalMid2R	panss.pos_Post	~	dst.wm_Pre	-0.0557113	0.0771491	-0.722125	0.470218
gm_FrontalMid2R	panss.pos_Post	~	tmt.mean_Pre	-0.00412939	0.077076	-0.0535756	0.957273
gm_FrontalMid2R	panss.pos_Post	~	gaf_Pre	0.0623892	0.117622	0.530421	0.59582
gm_FrontalMid2R	panss.pos_Post	~	group	-0.0389584	0.0877196	-0.444125	0.656952
gm_FrontalMid2R	panss.pos_Post	~	age	0.0410558	0.0763856	0.537481	0.590936
gm_FrontalMid2R	panss.pos_Post	~	sex	0.141541	0.160782	0.880329	0.378681
gm_FrontalMid2R	panss.pos_Post	~	study	0.0887412	0.174485	0.508589	0.61104
gm_FrontalMid2R	panss.pos_Post	~	cpz	0.0698561	0.077204	0.904825	0.365558
gm_FrontalMid2R	panss.pos_Post	~	education_years	-0.0841983	0.0771952	-1.09072	0.275396
gm_FrontalMid2R	panss.neg_Post	~	gm_FrontalMid2R_change	0.0631735	0.175953	0.359035	0.719569
gm_FrontalMid2R	panss.neg_Post	~	panss.pos_Pre	0.0231177	0.0889327	0.259946	0.794905
gm_FrontalMid2R	panss.neg_Post	~	panss.neg_Pre	0.612298	0.122386	5.00301	5.64415e-07
gm_FrontalMid2R	panss.neg_Post	~	vlmt.stm_Pre	0.0231617	0.107728	0.215003	0.829765
gm_FrontalMid2R	panss.neg_Post	~	vlmt.ltm_Pre	-0.0251834	0.112777	-0.223304	0.823299
gm_FrontalMid2R	panss.neg_Post	~	dst.wm_Pre	0.0678498	0.0779259	0.870696	0.38392
gm_FrontalMid2R	panss.neg_Post	~	tmt.mean_Pre	-0.0206946	0.0778521	-0.265819	0.790378
gm_FrontalMid2R	panss.neg_Post	~	gaf_Pre	0.0292633	0.118806	0.246311	0.805442
gm_FrontalMid2R	panss.neg_Post	~	group	0.134055	0.0886028	1.51298	0.130284
gm_FrontalMid2R	panss.neg_Post	~	age	0.0250881	0.0771547	0.325166	0.745056
gm_FrontalMid2R	panss.neg_Post	~	sex	0.0856517	0.162401	0.527409	0.59791
gm_FrontalMid2R	panss.neg_Post	~	study	0.164005	0.176242	0.930567	0.352078
gm_FrontalMid2R	panss.neg_Post	~	cpz	0.192472	0.0779814	2.46818	0.0135802
gm_FrontalMid2R	panss.neg_Post	~	education_years	-0.138798	0.0779725	-1.78009	0.0750616
gm_FrontalMid2R	vlmt.stm_Post	~	gm_FrontalMid2R_change	-0.359194	0.227553	-1.57851	0.114449
gm_FrontalMid2R	vlmt.stm_Post	~	panss.pos_Pre	-0.160841	0.115013	-1.39846	0.161975
gm_FrontalMid2R	vlmt.stm_Post	~	panss.neg_Pre	-0.0958148	0.158277	-0.605363	0.544938
gm_FrontalMid2R	vlmt.stm_Post	~	vlmt.stm_Pre	0.308915	0.13932	2.21731	0.0266018
gm_FrontalMid2R	vlmt.stm_Post	~	vlmt.ltm_Pre	0.394054	0.145849	2.70179	0.00689669
gm_FrontalMid2R	vlmt.stm_Post	~	dst.wm_Pre	0.1389	0.100778	1.37827	0.16812
gm_FrontalMid2R	vlmt.stm_Post	~	tmt.mean_Pre	-0.162496	0.100683	-1.61393	0.106542
gm_FrontalMid2R	vlmt.stm_Post	~	gaf_Pre	0.116075	0.153648	0.755462	0.449972
gm_FrontalMid2R	vlmt.stm_Post	~	group	0.028743	0.114586	0.250842	0.801937
gm_FrontalMid2R	vlmt.stm_Post	~	age	0.0297021	0.0997811	0.297673	0.765953
gm_FrontalMid2R	vlmt.stm_Post	~	sex	0.147672	0.210027	0.703113	0.481985
gm_FrontalMid2R	vlmt.stm_Post	~	study	0.454727	0.227926	1.99506	0.0460363
gm_FrontalMid2R	vlmt.stm_Post	~	cpz	0.0359251	0.10085	0.356222	0.721674
gm_FrontalMid2R	vlmt.stm_Post	~	education_years	0.0902246	0.100839	0.894743	0.370925
gm_FrontalMid2R	vlmt.ltm_Post	~	gm_FrontalMid2R_change	0.0856395	0.177228	0.483217	0.628942
gm_FrontalMid2R	vlmt.ltm_Post	~	panss.pos_Pre	-0.0567793	0.0895769	-0.633861	0.526172
gm_FrontalMid2R	vlmt.ltm_Post	~	panss.neg_Pre	-0.032472	0.123272	-0.263416	0.79223
gm_FrontalMid2R	vlmt.ltm_Post	~	vlmt.stm_Pre	0.269401	0.108508	2.48278	0.0130362
gm_FrontalMid2R	vlmt.ltm_Post	~	vlmt.ltm_Pre	0.552258	0.113593	4.86171	1.16378e-06
gm_FrontalMid2R	vlmt.ltm_Post	~	dst.wm_Pre	0.187859	0.0784904	2.3934	0.0166929
gm_FrontalMid2R	vlmt.ltm_Post	~	tmt.mean_Pre	-0.0997936	0.0784161	-1.27262	0.203154
gm_FrontalMid2R	vlmt.ltm_Post	~	gaf_Pre	0.193198	0.119667	1.61446	0.106428
gm_FrontalMid2R	vlmt.ltm_Post	~	group	-0.118959	0.0892447	-1.33295	0.182548
gm_FrontalMid2R	vlmt.ltm_Post	~	age	-0.0599672	0.0777136	-0.771643	0.440326
gm_FrontalMid2R	vlmt.ltm_Post	~	sex	-0.164693	0.163577	-1.00682	0.314021
gm_FrontalMid2R	vlmt.ltm_Post	~	study	0.541609	0.177519	3.051	0.00228081
gm_FrontalMid2R	vlmt.ltm_Post	~	cpz	-0.155324	0.0785463	-1.97748	0.0479875
gm_FrontalMid2R	vlmt.ltm_Post	~	education_years	0.059356	0.0785373	0.755769	0.449788
gm_FrontalMid2R	dst.wm_Post	~	gm_FrontalMid2R_change	-0.127317	0.25098	-0.507279	0.611959
gm_FrontalMid2R	dst.wm_Post	~	panss.pos_Pre	-0.0561598	0.126854	-0.442713	0.657974
gm_FrontalMid2R	dst.wm_Post	~	panss.neg_Pre	0.234424	0.174572	1.34285	0.17932
gm_FrontalMid2R	dst.wm_Post	~	vlmt.stm_Pre	0.212203	0.153663	1.38096	0.167291
gm_FrontalMid2R	dst.wm_Post	~	vlmt.ltm_Pre	0.121737	0.160865	0.756764	0.449191
gm_FrontalMid2R	dst.wm_Post	~	dst.wm_Pre	0.375945	0.111154	3.3822	0.00071907
gm_FrontalMid2R	dst.wm_Post	~	tmt.mean_Pre	0.139362	0.111049	1.25496	0.209492
gm_FrontalMid2R	dst.wm_Post	~	gaf_Pre	0.186667	0.169466	1.1015	0.270678
gm_FrontalMid2R	dst.wm_Post	~	group	0.0283371	0.126383	0.224216	0.822589
gm_FrontalMid2R	dst.wm_Post	~	age	0.00281974	0.110054	0.0256215	0.979559
gm_FrontalMid2R	dst.wm_Post	~	sex	0.305203	0.231649	1.31752	0.187664
gm_FrontalMid2R	dst.wm_Post	~	study	-0.158003	0.251392	-0.628512	0.529668
gm_FrontalMid2R	dst.wm_Post	~	cpz	-0.00896299	0.111233	-0.0805786	0.935777
gm_FrontalMid2R	dst.wm_Post	~	education_years	-0.00361743	0.11122	-0.032525	0.974053
gm_FrontalMid2R	tmt.mean_Post	~	gm_FrontalMid2R_change	-0.22585	0.184936	-1.22123	0.221999
gm_FrontalMid2R	tmt.mean_Post	~	panss.pos_Pre	0.104719	0.0934729	1.12032	0.262578
gm_FrontalMid2R	tmt.mean_Post	~	panss.neg_Pre	0.176522	0.128634	1.37228	0.169975
gm_FrontalMid2R	tmt.mean_Post	~	vlmt.stm_Pre	0.143738	0.113227	1.26946	0.204276
gm_FrontalMid2R	tmt.mean_Post	~	vlmt.ltm_Pre	0.170203	0.118534	1.4359	0.151032
gm_FrontalMid2R	tmt.mean_Post	~	dst.wm_Pre	0.00655468	0.0819042	0.0800286	0.936214
gm_FrontalMid2R	tmt.mean_Post	~	tmt.mean_Pre	0.598872	0.0818266	7.3188	2.50244e-13
gm_FrontalMid2R	tmt.mean_Post	~	gaf_Pre	0.12888	0.124872	1.0321	0.302026
gm_FrontalMid2R	tmt.mean_Post	~	group	0.0826271	0.0931262	0.88726	0.374939
gm_FrontalMid2R	tmt.mean_Post	~	age	-0.0200054	0.0810936	-0.246696	0.805144
gm_FrontalMid2R	tmt.mean_Post	~	sex	0.112492	0.170692	0.659035	0.509873
gm_FrontalMid2R	tmt.mean_Post	~	study	-0.335077	0.185239	-1.80889	0.0704683
gm_FrontalMid2R	tmt.mean_Post	~	cpz	-0.115006	0.0819625	-1.40316	0.16057
gm_FrontalMid2R	tmt.mean_Post	~	education_years	-0.0302211	0.0819531	-0.368761	0.712306
gm_FrontalMid2R	gaf_Post	~	gm_FrontalMid2R_change	-0.328642	0.216423	-1.51852	0.128884
gm_FrontalMid2R	gaf_Post	~	panss.pos_Pre	-0.0523673	0.109387	-0.478733	0.632129
gm_FrontalMid2R	gaf_Post	~	panss.neg_Pre	0.0958997	0.150535	0.63706	0.524086
gm_FrontalMid2R	gaf_Post	~	vlmt.stm_Pre	0.301544	0.132505	2.27571	0.0228632
gm_FrontalMid2R	gaf_Post	~	vlmt.ltm_Pre	-0.275249	0.138715	-1.98427	0.0472253
gm_FrontalMid2R	gaf_Post	~	dst.wm_Pre	-0.0573239	0.0958489	-0.598065	0.549796
gm_FrontalMid2R	gaf_Post	~	tmt.mean_Pre	0.171459	0.0957582	1.79054	0.0733667
gm_FrontalMid2R	gaf_Post	~	gaf_Pre	0.578172	0.146132	3.9565	7.60554e-05
gm_FrontalMid2R	gaf_Post	~	group	-0.246862	0.108982	-2.26517	0.0235023
gm_FrontalMid2R	gaf_Post	~	age	0.0396425	0.0949004	0.417728	0.676146
gm_FrontalMid2R	gaf_Post	~	sex	-0.264622	0.199753	-1.32475	0.185255
gm_FrontalMid2R	gaf_Post	~	study	-0.00479749	0.216778	-0.0221309	0.982344
gm_FrontalMid2R	gaf_Post	~	cpz	-0.150129	0.0959172	-1.5652	0.117537
gm_FrontalMid2R	gaf_Post	~	education_years	0.16817	0.0959062	1.75349	0.0795182
gm_FrontalMid2R	gm_FrontalMid2R_change	~	panss.pos_Pre	-0.0997336	0.0624266	-1.59761	0.110129
gm_FrontalMid2R	gm_FrontalMid2R_change	~	panss.neg_Pre	0.128341	0.0861275	1.49013	0.13619
gm_FrontalMid2R	gm_FrontalMid2R_change	~	vlmt.stm_Pre	0.0923152	0.0762545	1.21062	0.226041
gm_FrontalMid2R	gm_FrontalMid2R_change	~	vlmt.ltm_Pre	-0.170293	0.0778492	-2.18747	0.0287084
gm_FrontalMid2R	gm_FrontalMid2R_change	~	dst.wm_Pre	-0.0708747	0.0550783	-1.2868	0.198164
gm_FrontalMid2R	gm_FrontalMid2R_change	~	tmt.mean_Pre	-0.0172242	0.0557023	-0.309219	0.757155
gm_FrontalMid2R	gm_FrontalMid2R_change	~	gaf_Pre	0.156802	0.0827436	1.89503	0.0580883
gm_FrontalMid2R	gm_FrontalMid2R_change	~	group	-0.0776011	0.0626846	-1.23796	0.21573
gm_FrontalMid2R	gm_FrontalMid2R_change	~	age	0.0513488	0.0548651	0.935911	0.349319
gm_FrontalMid2R	gm_FrontalMid2R_change	~	sex	0.163731	0.11444	1.43072	0.152511
gm_FrontalMid2R	gm_FrontalMid2R_change	~	study	0.211232	0.123357	1.71237	0.0868293
gm_FrontalMid2R	gm_FrontalMid2R_change	~	cpz	0.0374894	0.055637	0.673821	0.500425
gm_FrontalMid2R	gm_FrontalMid2R_change	~	education_years	0.0428442	0.0555692	0.771005	0.440704
gm_FrontalMid2R	panss.pos_Pre	~	group	0.0997567	0.159323	0.626129	0.53123
gm_FrontalMid2R	panss.pos_Pre	~	age	0.130257	0.134323	0.969729	0.332181
gm_FrontalMid2R	panss.pos_Pre	~	sex	-0.177344	0.289004	-0.613639	0.539454
gm_FrontalMid2R	panss.pos_Pre	~	study	0.557717	0.286919	1.94382	0.0519177
gm_FrontalMid2R	panss.pos_Pre	~	cpz	0.209967	0.142865	1.46968	0.141647
gm_FrontalMid2R	panss.pos_Pre	~	education_years	-0.0356324	0.133602	-0.266706	0.789695
gm_FrontalMid2R	panss.neg_Pre	~	group	0.037399	0.143426	0.260755	0.794282
gm_FrontalMid2R	panss.neg_Pre	~	age	-0.0223389	0.120921	-0.18474	0.853433
gm_FrontalMid2R	panss.neg_Pre	~	sex	-0.321311	0.260168	-1.23501	0.216827
gm_FrontalMid2R	panss.neg_Pre	~	study	1.00096	0.258291	3.87532	0.000106483
gm_FrontalMid2R	panss.neg_Pre	~	cpz	0.0934841	0.12861	0.726878	0.467301
gm_FrontalMid2R	panss.neg_Pre	~	education_years	-0.0784082	0.120271	-0.651928	0.514447
gm_FrontalMid2R	vlmt.stm_Pre	~	group	-0.199572	0.139954	-1.42598	0.153873
gm_FrontalMid2R	vlmt.stm_Pre	~	age	-0.277762	0.117993	-2.35405	0.0185699
gm_FrontalMid2R	vlmt.stm_Pre	~	sex	-0.101631	0.25387	-0.400326	0.688916
gm_FrontalMid2R	vlmt.stm_Pre	~	study	0.0614998	0.252038	0.24401	0.807223
gm_FrontalMid2R	vlmt.stm_Pre	~	cpz	-0.11577	0.125497	-0.922493	0.356271
gm_FrontalMid2R	vlmt.stm_Pre	~	education_years	0.268393	0.11736	2.28693	0.0221998
gm_FrontalMid2R	vlmt.ltm_Pre	~	group	-0.10266	0.138996	-0.738581	0.460161
gm_FrontalMid2R	vlmt.ltm_Pre	~	age	-0.26568	0.117185	-2.26718	0.0233794
gm_FrontalMid2R	vlmt.ltm_Pre	~	sex	-0.265309	0.252132	-1.05226	0.292679
gm_FrontalMid2R	vlmt.ltm_Pre	~	study	0.327088	0.250312	1.30672	0.191308
gm_FrontalMid2R	vlmt.ltm_Pre	~	cpz	-0.0310199	0.124638	-0.24888	0.803453
gm_FrontalMid2R	vlmt.ltm_Pre	~	education_years	0.121651	0.116556	1.04371	0.296619
gm_FrontalMid2R	dst.wm_Pre	~	group	-0.0470716	0.152139	-0.309399	0.757018
gm_FrontalMid2R	dst.wm_Pre	~	age	-0.0964598	0.128266	-0.752029	0.452033
gm_FrontalMid2R	dst.wm_Pre	~	sex	0.159866	0.275973	0.579281	0.5624
gm_FrontalMid2R	dst.wm_Pre	~	study	0.0960111	0.273981	0.35043	0.726016
gm_FrontalMid2R	dst.wm_Pre	~	cpz	-0.0333449	0.136423	-0.244423	0.806903
gm_FrontalMid2R	dst.wm_Pre	~	education_years	0.169076	0.127577	1.32528	0.185078
gm_FrontalMid2R	tmt.mean_Pre	~	group	-0.215643	0.147513	-1.46186	0.143779
gm_FrontalMid2R	tmt.mean_Pre	~	age	-0.280982	0.124366	-2.25932	0.0238636
gm_FrontalMid2R	tmt.mean_Pre	~	sex	0.0564521	0.267581	0.210972	0.832909
gm_FrontalMid2R	tmt.mean_Pre	~	study	-0.156633	0.26565	-0.58962	0.555445
gm_FrontalMid2R	tmt.mean_Pre	~	cpz	0.0354077	0.132275	0.267683	0.788944
gm_FrontalMid2R	tmt.mean_Pre	~	education_years	0.307732	0.123698	2.48777	0.0128548
gm_FrontalMid2R	gaf_Pre	~	group	0.11057	0.146718	0.753622	0.451076
gm_FrontalMid2R	gaf_Pre	~	age	-0.027259	0.123696	-0.22037	0.825583
gm_FrontalMid2R	gaf_Pre	~	sex	-0.157242	0.266141	-0.590823	0.554639
gm_FrontalMid2R	gaf_Pre	~	study	-0.442278	0.26422	-1.6739	0.09415
gm_FrontalMid2R	gaf_Pre	~	cpz	-0.139058	0.131563	-1.05697	0.290526
gm_FrontalMid2R	gaf_Pre	~	education_years	-0.106536	0.123032	-0.86592	0.386534
gm_FrontalMid2R	panss.pos_Post	~~	panss.neg_Post	0.148058	0.0392533	3.77186	0.000162032
gm_FrontalMid2R	panss.pos_Post	~~	vlmt.stm_Post	-0.0239479	0.0447682	-0.534932	0.592697
gm_FrontalMid2R	panss.pos_Post	~~	vlmt.ltm_Post	0.078444	0.0361647	2.16908	0.0300767
gm_FrontalMid2R	panss.pos_Post	~~	dst.wm_Post	0.0759831	0.0501864	1.51402	0.130021
gm_FrontalMid2R	panss.pos_Post	~~	tmt.mean_Post	-0.0641189	0.0371891	-1.72413	0.0846838
gm_FrontalMid2R	panss.pos_Post	~~	gaf_Post	-0.114876	0.0448793	-2.55966	0.0104773
gm_FrontalMid2R	panss.neg_Post	~~	vlmt.stm_Post	-0.0225738	0.0452057	-0.499357	0.617528
gm_FrontalMid2R	panss.neg_Post	~~	vlmt.ltm_Post	-0.00112742	0.0351386	-0.0320851	0.974404
gm_FrontalMid2R	panss.neg_Post	~~	dst.wm_Post	0.00602734	0.0497668	0.121112	0.903602
gm_FrontalMid2R	panss.neg_Post	~~	tmt.mean_Post	-0.0146778	0.0367132	-0.399796	0.689307
gm_FrontalMid2R	panss.neg_Post	~~	gaf_Post	-0.151381	0.046957	-3.22383	0.0012649
gm_FrontalMid2R	vlmt.stm_Post	~~	vlmt.ltm_Post	0.139643	0.0487298	2.86567	0.00416133
gm_FrontalMid2R	vlmt.stm_Post	~~	dst.wm_Post	0.0173276	0.0643909	0.2691	0.787853
gm_FrontalMid2R	vlmt.stm_Post	~~	tmt.mean_Post	0.0110386	0.0474398	0.232687	0.816005
gm_FrontalMid2R	vlmt.stm_Post	~~	gaf_Post	-0.00409118	0.0554953	-0.0737211	0.941232
gm_FrontalMid2R	vlmt.ltm_Post	~~	dst.wm_Post	0.0342077	0.0503064	0.679987	0.496513
gm_FrontalMid2R	vlmt.ltm_Post	~~	tmt.mean_Post	-0.0307419	0.0371347	-0.827846	0.407758
gm_FrontalMid2R	vlmt.ltm_Post	~~	gaf_Post	0.0702311	0.0441166	1.59194	0.111398
gm_FrontalMid2R	dst.wm_Post	~~	tmt.mean_Post	0.0536436	0.0527362	1.01721	0.309056
gm_FrontalMid2R	dst.wm_Post	~~	gaf_Post	-0.00798847	0.0612143	-0.1305	0.896171
gm_FrontalMid2R	tmt.mean_Post	~~	gaf_Post	0.122817	0.0476806	2.57583	0.00999993
gm_FrontalMid2R	panss.pos_Pre	~~	panss.neg_Pre	0.539992	0.133582	4.0424	5.29074e-05
gm_FrontalMid2R	panss.pos_Pre	~~	vlmt.stm_Pre	-0.0240279	0.112217	-0.214119	0.830454
gm_FrontalMid2R	panss.pos_Pre	~~	vlmt.ltm_Pre	-0.0449146	0.111552	-0.402632	0.687219
gm_FrontalMid2R	panss.pos_Pre	~~	dst.wm_Pre	-0.163174	0.123664	-1.3195	0.187003
gm_FrontalMid2R	panss.pos_Pre	~~	tmt.mean_Pre	-0.284155	0.123536	-2.30017	0.0214384
gm_FrontalMid2R	panss.pos_Pre	~~	gaf_Pre	-0.458229	0.131005	-3.49779	0.000469132
gm_FrontalMid2R	panss.neg_Pre	~~	vlmt.stm_Pre	-0.10765	0.101891	-1.05652	0.29073
gm_FrontalMid2R	panss.neg_Pre	~~	vlmt.ltm_Pre	-0.122797	0.101479	-1.21007	0.226251
gm_FrontalMid2R	panss.neg_Pre	~~	dst.wm_Pre	0.0115801	0.109786	0.105479	0.915996
gm_FrontalMid2R	panss.neg_Pre	~~	tmt.mean_Pre	-0.20482	0.109522	-1.87014	0.0614648
gm_FrontalMid2R	panss.neg_Pre	~~	gaf_Pre	-0.610139	0.13083	-4.66361	3.10715e-06
gm_FrontalMid2R	vlmt.stm_Pre	~~	vlmt.ltm_Pre	0.498994	0.116318	4.28992	1.78734e-05
gm_FrontalMid2R	vlmt.stm_Pre	~~	dst.wm_Pre	0.306393	0.113862	2.69093	0.00712532
gm_FrontalMid2R	vlmt.stm_Pre	~~	tmt.mean_Pre	0.208543	0.107133	1.94658	0.051585
gm_FrontalMid2R	vlmt.stm_Pre	~~	gaf_Pre	0.108461	0.104202	1.04087	0.297936
gm_FrontalMid2R	vlmt.ltm_Pre	~~	dst.wm_Pre	0.206525	0.109521	1.88572	0.0593333
gm_FrontalMid2R	vlmt.ltm_Pre	~~	tmt.mean_Pre	0.174612	0.10547	1.65556	0.0978105
gm_FrontalMid2R	vlmt.ltm_Pre	~~	gaf_Pre	0.284349	0.10867	2.61663	0.00888017
gm_FrontalMid2R	dst.wm_Pre	~~	tmt.mean_Pre	0.159707	0.114683	1.3926	0.163741
gm_FrontalMid2R	dst.wm_Pre	~~	gaf_Pre	0.0261574	0.112344	0.232832	0.815892
gm_FrontalMid2R	tmt.mean_Pre	~~	gaf_Pre	0.22495	0.112509	1.99939	0.0455664
gm_FrontalMid2R	panss.pos_Post	~~	panss.pos_Post	0.271403	0.048357	5.61249	1.9944e-08
gm_FrontalMid2R	panss.neg_Post	~~	panss.neg_Post	0.276896	0.0493357	5.61249	1.9944e-08
gm_FrontalMid2R	vlmt.stm_Post	~~	vlmt.stm_Post	0.463114	0.082515	5.61249	1.9944e-08
gm_FrontalMid2R	vlmt.ltm_Post	~~	vlmt.ltm_Post	0.280922	0.0500531	5.61249	1.9944e-08
gm_FrontalMid2R	dst.wm_Post	~~	dst.wm_Post	0.56338	0.10038	5.61249	1.9944e-08
gm_FrontalMid2R	tmt.mean_Post	~~	tmt.mean_Post	0.30589	0.0545017	5.61249	1.9944e-08
gm_FrontalMid2R	gaf_Post	~~	gaf_Post	0.418917	0.0746401	5.61249	1.9944e-08
gm_FrontalMid2R	gm_FrontalMid2R_change	~~	gm_FrontalMid2R_change	0.141965	0.0252945	5.61249	1.9944e-08
gm_FrontalMid2R	panss.pos_Pre	~~	panss.pos_Pre	1.0136	0.180597	5.61249	1.9944e-08
gm_FrontalMid2R	panss.neg_Pre	~~	panss.neg_Pre	0.821422	0.146356	5.61249	1.9944e-08
gm_FrontalMid2R	vlmt.stm_Pre	~~	vlmt.stm_Pre	0.782131	0.139356	5.61249	1.9944e-08
gm_FrontalMid2R	vlmt.ltm_Pre	~~	vlmt.ltm_Pre	0.771459	0.137454	5.61249	1.9944e-08
gm_FrontalMid2R	dst.wm_Pre	~~	dst.wm_Pre	0.924249	0.164677	5.61249	1.9944e-08
gm_FrontalMid2R	tmt.mean_Pre	~~	tmt.mean_Pre	0.868898	0.154815	5.61249	1.9944e-08
gm_FrontalMid2R	gaf_Pre	~~	gaf_Pre	0.859566	0.153153	5.61249	1.9944e-08
gm_FrontalMid2R	group	~~	group	0.752834	0	NA	NA
gm_FrontalMid2R	group	~~	age	-0.029407	0	NA	NA
gm_FrontalMid2R	group	~~	sex	0.0188964	0	NA	NA
gm_FrontalMid2R	group	~~	study	0.0634921	0	NA	NA
gm_FrontalMid2R	group	~~	cpz	-0.270406	0	NA	NA
gm_FrontalMid2R	group	~~	education_years	0.00299719	0	NA	NA
gm_FrontalMid2R	age	~~	age	0.992063	0	NA	NA
gm_FrontalMid2R	age	~~	sex	-0.12299	0	NA	NA
gm_FrontalMid2R	age	~~	study	-0.0468424	0	NA	NA
gm_FrontalMid2R	age	~~	cpz	-0.0513002	0	NA	NA
gm_FrontalMid2R	age	~~	education_years	0.165983	0	NA	NA
gm_FrontalMid2R	sex	~~	sex	0.210632	0	NA	NA
gm_FrontalMid2R	sex	~~	study	0.010582	0	NA	NA
gm_FrontalMid2R	sex	~~	cpz	-0.0198313	0	NA	NA
gm_FrontalMid2R	sex	~~	education_years	-0.0666471	0	NA	NA
gm_FrontalMid2R	study	~~	study	0.222222	0	NA	NA
gm_FrontalMid2R	study	~~	cpz	0.0951995	0	NA	NA
gm_FrontalMid2R	study	~~	education_years	-0.0494052	0	NA	NA
gm_FrontalMid2R	cpz	~~	cpz	0.992063	0	NA	NA
gm_FrontalMid2R	cpz	~~	education_years	0.161705	0	NA	NA
gm_FrontalMid2R	education_years	~~	education_years	0.992063	0	NA	NA
gm_FrontalSup2L	panss.pos_Post	~	gm_FrontalSup2L_change	0.242408	0.200667	1.20801	0.227042
gm_FrontalSup2L	panss.pos_Post	~	panss.pos_Pre	0.571137	0.087986	6.49123	8.51397e-11
gm_FrontalSup2L	panss.pos_Post	~	panss.neg_Pre	0.142223	0.12043	1.18095	0.237621
gm_FrontalSup2L	panss.pos_Post	~	vlmt.stm_Pre	0.141628	0.10519	1.34639	0.178176
gm_FrontalSup2L	panss.pos_Post	~	vlmt.ltm_Pre	-0.117402	0.107085	-1.09635	0.272927
gm_FrontalSup2L	panss.pos_Post	~	dst.wm_Pre	-0.0344108	0.0791973	-0.434494	0.663929
gm_FrontalSup2L	panss.pos_Post	~	tmt.mean_Pre	0.00846078	0.0772943	0.109462	0.912836
gm_FrontalSup2L	panss.pos_Post	~	gaf_Pre	0.0620984	0.114308	0.543256	0.586953
gm_FrontalSup2L	panss.pos_Post	~	group	-0.0329906	0.0867427	-0.380326	0.703703
gm_FrontalSup2L	panss.pos_Post	~	age	0.0379205	0.0755551	0.501892	0.615743
gm_FrontalSup2L	panss.pos_Post	~	sex	0.150821	0.157039	0.960405	0.336851
gm_FrontalSup2L	panss.pos_Post	~	study	0.0613833	0.174082	0.352612	0.724379
gm_FrontalSup2L	panss.pos_Post	~	cpz	0.0661308	0.076544	0.863958	0.387611
gm_FrontalSup2L	panss.pos_Post	~	education_years	-0.0882244	0.0765149	-1.15303	0.248896
gm_FrontalSup2L	panss.neg_Post	~	gm_FrontalSup2L_change	0.116961	0.204094	0.573075	0.566594
gm_FrontalSup2L	panss.neg_Post	~	panss.pos_Pre	0.0287154	0.0894885	0.320884	0.748298
gm_FrontalSup2L	panss.neg_Post	~	panss.neg_Pre	0.606601	0.122487	4.95238	7.33114e-07
gm_FrontalSup2L	panss.neg_Post	~	vlmt.stm_Pre	0.0222012	0.106987	0.207514	0.835608
gm_FrontalSup2L	panss.neg_Post	~	vlmt.ltm_Pre	-0.0410219	0.108913	-0.376648	0.706435
gm_FrontalSup2L	panss.neg_Post	~	dst.wm_Pre	0.0772919	0.0805497	0.959556	0.337279
gm_FrontalSup2L	panss.neg_Post	~	tmt.mean_Pre	-0.0148228	0.0786142	-0.188552	0.850444
gm_FrontalSup2L	panss.neg_Post	~	gaf_Pre	0.0309708	0.11626	0.266393	0.789937
gm_FrontalSup2L	panss.neg_Post	~	group	0.13602	0.088224	1.54175	0.123134
gm_FrontalSup2L	panss.neg_Post	~	age	0.0241804	0.0768453	0.314664	0.753017
gm_FrontalSup2L	panss.neg_Post	~	sex	0.0920588	0.159721	0.576373	0.564363
gm_FrontalSup2L	panss.neg_Post	~	study	0.153294	0.177054	0.865802	0.386599
gm_FrontalSup2L	panss.neg_Post	~	cpz	0.191116	0.0778511	2.4549	0.0140925
gm_FrontalSup2L	panss.neg_Post	~	education_years	-0.140235	0.0778216	-1.80201	0.0715433
gm_FrontalSup2L	vlmt.stm_Post	~	gm_FrontalSup2L_change	-0.130838	0.269036	-0.486321	0.626739
gm_FrontalSup2L	vlmt.stm_Post	~	panss.pos_Pre	-0.138327	0.117963	-1.17263	0.240945
gm_FrontalSup2L	vlmt.stm_Post	~	panss.neg_Pre	-0.126472	0.161462	-0.783294	0.433454
gm_FrontalSup2L	vlmt.stm_Post	~	vlmt.stm_Pre	0.283354	0.141029	2.00919	0.0445173
gm_FrontalSup2L	vlmt.stm_Post	~	vlmt.ltm_Pre	0.460906	0.143569	3.21035	0.00132575
gm_FrontalSup2L	vlmt.stm_Post	~	dst.wm_Pre	0.148787	0.10618	1.40126	0.161135
gm_FrontalSup2L	vlmt.stm_Post	~	tmt.mean_Pre	-0.164095	0.103629	-1.58348	0.113312
gm_FrontalSup2L	vlmt.stm_Post	~	gaf_Pre	0.0689236	0.153253	0.449736	0.652901
gm_FrontalSup2L	vlmt.stm_Post	~	group	0.0489348	0.116297	0.420776	0.673919
gm_FrontalSup2L	vlmt.stm_Post	~	age	0.015902	0.101297	0.156984	0.875258
gm_FrontalSup2L	vlmt.stm_Post	~	sex	0.0932645	0.210544	0.44297	0.657787
gm_FrontalSup2L	vlmt.stm_Post	~	study	0.405763	0.233392	1.73854	0.082115
gm_FrontalSup2L	vlmt.stm_Post	~	cpz	0.0266249	0.102623	0.259444	0.795293
gm_FrontalSup2L	vlmt.stm_Post	~	education_years	0.0794712	0.102584	0.774693	0.438521
gm_FrontalSup2L	vlmt.ltm_Post	~	gm_FrontalSup2L_change	0.135664	0.205569	0.659947	0.509288
gm_FrontalSup2L	vlmt.ltm_Post	~	panss.pos_Pre	-0.0515195	0.0901352	-0.57158	0.567606
gm_FrontalSup2L	vlmt.ltm_Post	~	panss.neg_Pre	-0.0374928	0.123372	-0.303901	0.761203
gm_FrontalSup2L	vlmt.ltm_Post	~	vlmt.stm_Pre	0.269429	0.10776	2.50027	0.0124099
gm_FrontalSup2L	vlmt.ltm_Post	~	vlmt.ltm_Pre	0.531782	0.1097	4.84759	1.24973e-06
gm_FrontalSup2L	vlmt.ltm_Post	~	dst.wm_Pre	0.197935	0.0811318	2.43967	0.0147007
gm_FrontalSup2L	vlmt.ltm_Post	~	tmt.mean_Pre	-0.0931959	0.0791823	-1.17698	0.239204
gm_FrontalSup2L	vlmt.ltm_Post	~	gaf_Pre	0.197117	0.1171	1.68332	0.092313
gm_FrontalSup2L	vlmt.ltm_Post	~	group	-0.117639	0.0888616	-1.32384	0.185555
gm_FrontalSup2L	vlmt.ltm_Post	~	age	-0.0603851	0.0774006	-0.780163	0.435295
gm_FrontalSup2L	vlmt.ltm_Post	~	sex	-0.155237	0.160875	-0.964952	0.334569
gm_FrontalSup2L	vlmt.ltm_Post	~	study	0.531797	0.178334	2.98203	0.00286343
gm_FrontalSup2L	vlmt.ltm_Post	~	cpz	-0.156433	0.0784137	-1.99496	0.0460467
gm_FrontalSup2L	vlmt.ltm_Post	~	education_years	0.0582182	0.078384	0.742731	0.457645
gm_FrontalSup2L	dst.wm_Post	~	gm_FrontalSup2L_change	-0.363529	0.288563	-1.25979	0.207744
gm_FrontalSup2L	dst.wm_Post	~	panss.pos_Pre	-0.0804433	0.126525	-0.635788	0.524915
gm_FrontalSup2L	dst.wm_Post	~	panss.neg_Pre	0.26099	0.173181	1.50704	0.131801
gm_FrontalSup2L	dst.wm_Post	~	vlmt.stm_Pre	0.221561	0.151266	1.46471	0.142999
gm_FrontalSup2L	dst.wm_Post	~	vlmt.ltm_Pre	0.159209	0.153989	1.03389	0.301186
gm_FrontalSup2L	dst.wm_Post	~	dst.wm_Pre	0.341705	0.113887	3.00038	0.00269642
gm_FrontalSup2L	dst.wm_Post	~	tmt.mean_Pre	0.119923	0.11115	1.07892	0.280622
gm_FrontalSup2L	dst.wm_Post	~	gaf_Pre	0.192185	0.164377	1.16917	0.242334
gm_FrontalSup2L	dst.wm_Post	~	group	0.0168726	0.124738	0.135265	0.892403
gm_FrontalSup2L	dst.wm_Post	~	age	0.00918562	0.108649	0.0845436	0.932624
gm_FrontalSup2L	dst.wm_Post	~	sex	0.296592	0.225825	1.31337	0.189059
gm_FrontalSup2L	dst.wm_Post	~	study	-0.11013	0.250332	-0.439936	0.659983
gm_FrontalSup2L	dst.wm_Post	~	cpz	-0.0021614	0.110072	-0.0196363	0.984333
gm_FrontalSup2L	dst.wm_Post	~	education_years	0.00380868	0.11003	0.034615	0.972387
gm_FrontalSup2L	tmt.mean_Post	~	gm_FrontalSup2L_change	-0.0789589	0.217152	-0.363611	0.716149
gm_FrontalSup2L	tmt.mean_Post	~	panss.pos_Pre	0.119212	0.0952143	1.25204	0.210556
gm_FrontalSup2L	tmt.mean_Post	~	panss.neg_Pre	0.156856	0.130324	1.20358	0.228751
gm_FrontalSup2L	tmt.mean_Post	~	vlmt.stm_Pre	0.127474	0.113832	1.11984	0.26278
gm_FrontalSup2L	tmt.mean_Post	~	vlmt.ltm_Pre	0.212093	0.115882	1.83025	0.0672124
gm_FrontalSup2L	tmt.mean_Post	~	dst.wm_Pre	0.0131648	0.0857036	0.153608	0.877919
gm_FrontalSup2L	tmt.mean_Post	~	tmt.mean_Pre	0.598064	0.0836442	7.15009	8.67084e-13
gm_FrontalSup2L	tmt.mean_Post	~	gaf_Pre	0.0990009	0.123699	0.80034	0.423514
gm_FrontalSup2L	tmt.mean_Post	~	group	0.0955173	0.0938689	1.01756	0.308887
gm_FrontalSup2L	tmt.mean_Post	~	age	-0.0287999	0.0817621	-0.35224	0.724658
gm_FrontalSup2L	tmt.mean_Post	~	sex	0.0781706	0.16994	0.459988	0.645525
gm_FrontalSup2L	tmt.mean_Post	~	study	-0.366545	0.188383	-1.94574	0.0516856
gm_FrontalSup2L	tmt.mean_Post	~	cpz	-0.120959	0.0828322	-1.46029	0.14421
gm_FrontalSup2L	tmt.mean_Post	~	education_years	-0.0370997	0.0828008	-0.448059	0.65411
gm_FrontalSup2L	gaf_Post	~	gm_FrontalSup2L_change	-0.0410756	0.25594	-0.160489	0.872496
gm_FrontalSup2L	gaf_Post	~	panss.pos_Pre	-0.0237692	0.112221	-0.211807	0.832258
gm_FrontalSup2L	gaf_Post	~	panss.neg_Pre	0.0585694	0.153602	0.381306	0.702976
gm_FrontalSup2L	gaf_Post	~	vlmt.stm_Pre	0.27359	0.134164	2.03922	0.0414285
gm_FrontalSup2L	gaf_Post	~	vlmt.ltm_Pre	-0.217499	0.13658	-1.59247	0.11128
gm_FrontalSup2L	gaf_Post	~	dst.wm_Pre	-0.0389199	0.101012	-0.385301	0.700014
gm_FrontalSup2L	gaf_Post	~	tmt.mean_Pre	0.174676	0.0985846	1.77183	0.0764221
gm_FrontalSup2L	gaf_Post	~	gaf_Pre	0.529519	0.145793	3.63198	0.000281249
gm_FrontalSup2L	gaf_Post	~	group	-0.22377	0.110636	-2.02259	0.0431154
gm_FrontalSup2L	gaf_Post	~	age	0.0242251	0.0963663	0.251386	0.801516
gm_FrontalSup2L	gaf_Post	~	sex	-0.317049	0.200295	-1.58291	0.113442
gm_FrontalSup2L	gaf_Post	~	study	-0.0657692	0.222031	-0.296216	0.767065
gm_FrontalSup2L	gaf_Post	~	cpz	-0.161142	0.0976276	-1.65058	0.0988244
gm_FrontalSup2L	gaf_Post	~	education_years	0.155545	0.0975906	1.59386	0.110968
gm_FrontalSup2L	gm_FrontalSup2L_change	~	panss.pos_Pre	-0.101728	0.0537344	-1.89317	0.0583351
gm_FrontalSup2L	gm_FrontalSup2L_change	~	panss.neg_Pre	0.118026	0.0741352	1.59204	0.111376
gm_FrontalSup2L	gm_FrontalSup2L_change	~	vlmt.stm_Pre	0.0580735	0.0656369	0.884769	0.376281
gm_FrontalSup2L	gm_FrontalSup2L_change	~	vlmt.ltm_Pre	0.0434375	0.0670096	0.648228	0.516838
gm_FrontalSup2L	gm_FrontalSup2L_change	~	dst.wm_Pre	-0.119011	0.0474092	-2.51028	0.0120635
gm_FrontalSup2L	gm_FrontalSup2L_change	~	tmt.mean_Pre	-0.0595057	0.0479464	-1.24109	0.214574
gm_FrontalSup2L	gm_FrontalSup2L_change	~	gaf_Pre	0.0700935	0.0712224	0.984149	0.325042
gm_FrontalSup2L	gm_FrontalSup2L_change	~	group	-0.0587148	0.0539564	-1.08819	0.276512
gm_FrontalSup2L	gm_FrontalSup2L_change	~	age	0.035495	0.0472258	0.751602	0.45229
gm_FrontalSup2L	gm_FrontalSup2L_change	~	sex	0.0336553	0.0985054	0.341659	0.732607
gm_FrontalSup2L	gm_FrontalSup2L_change	~	study	0.205668	0.106181	1.93696	0.0527503
gm_FrontalSup2L	gm_FrontalSup2L_change	~	cpz	0.0318396	0.0478902	0.664847	0.506148
gm_FrontalSup2L	gm_FrontalSup2L_change	~	education_years	0.035433	0.0478318	0.740782	0.458826
gm_FrontalSup2L	panss.pos_Pre	~	group	0.0997567	0.159323	0.626129	0.53123
gm_FrontalSup2L	panss.pos_Pre	~	age	0.130257	0.134323	0.969729	0.332181
gm_FrontalSup2L	panss.pos_Pre	~	sex	-0.177344	0.289004	-0.613639	0.539454
gm_FrontalSup2L	panss.pos_Pre	~	study	0.557717	0.286919	1.94382	0.0519177
gm_FrontalSup2L	panss.pos_Pre	~	cpz	0.209967	0.142865	1.46968	0.141647
gm_FrontalSup2L	panss.pos_Pre	~	education_years	-0.0356324	0.133602	-0.266706	0.789695
gm_FrontalSup2L	panss.neg_Pre	~	group	0.037399	0.143426	0.260755	0.794282
gm_FrontalSup2L	panss.neg_Pre	~	age	-0.0223389	0.120921	-0.18474	0.853433
gm_FrontalSup2L	panss.neg_Pre	~	sex	-0.321311	0.260168	-1.23501	0.216827
gm_FrontalSup2L	panss.neg_Pre	~	study	1.00096	0.258291	3.87532	0.000106483
gm_FrontalSup2L	panss.neg_Pre	~	cpz	0.0934841	0.12861	0.726878	0.467301
gm_FrontalSup2L	panss.neg_Pre	~	education_years	-0.0784082	0.120271	-0.651928	0.514447
gm_FrontalSup2L	vlmt.stm_Pre	~	group	-0.199572	0.139954	-1.42598	0.153873
gm_FrontalSup2L	vlmt.stm_Pre	~	age	-0.277762	0.117993	-2.35405	0.0185699
gm_FrontalSup2L	vlmt.stm_Pre	~	sex	-0.101631	0.25387	-0.400326	0.688916
gm_FrontalSup2L	vlmt.stm_Pre	~	study	0.0614998	0.252038	0.24401	0.807223
gm_FrontalSup2L	vlmt.stm_Pre	~	cpz	-0.11577	0.125497	-0.922493	0.356271
gm_FrontalSup2L	vlmt.stm_Pre	~	education_years	0.268393	0.11736	2.28693	0.0221998
gm_FrontalSup2L	vlmt.ltm_Pre	~	group	-0.10266	0.138996	-0.738581	0.460161
gm_FrontalSup2L	vlmt.ltm_Pre	~	age	-0.26568	0.117185	-2.26718	0.0233794
gm_FrontalSup2L	vlmt.ltm_Pre	~	sex	-0.265309	0.252132	-1.05226	0.292679
gm_FrontalSup2L	vlmt.ltm_Pre	~	study	0.327088	0.250312	1.30672	0.191308
gm_FrontalSup2L	vlmt.ltm_Pre	~	cpz	-0.0310199	0.124638	-0.24888	0.803453
gm_FrontalSup2L	vlmt.ltm_Pre	~	education_years	0.121651	0.116556	1.04371	0.296619
gm_FrontalSup2L	dst.wm_Pre	~	group	-0.0470716	0.152139	-0.309399	0.757018
gm_FrontalSup2L	dst.wm_Pre	~	age	-0.0964598	0.128266	-0.752029	0.452033
gm_FrontalSup2L	dst.wm_Pre	~	sex	0.159866	0.275973	0.579281	0.5624
gm_FrontalSup2L	dst.wm_Pre	~	study	0.0960111	0.273981	0.35043	0.726016
gm_FrontalSup2L	dst.wm_Pre	~	cpz	-0.0333449	0.136423	-0.244423	0.806903
gm_FrontalSup2L	dst.wm_Pre	~	education_years	0.169076	0.127577	1.32528	0.185078
gm_FrontalSup2L	tmt.mean_Pre	~	group	-0.215643	0.147513	-1.46186	0.143779
gm_FrontalSup2L	tmt.mean_Pre	~	age	-0.280982	0.124366	-2.25932	0.0238636
gm_FrontalSup2L	tmt.mean_Pre	~	sex	0.0564521	0.267581	0.210972	0.832909
gm_FrontalSup2L	tmt.mean_Pre	~	study	-0.156633	0.26565	-0.58962	0.555445
gm_FrontalSup2L	tmt.mean_Pre	~	cpz	0.0354077	0.132275	0.267683	0.788944
gm_FrontalSup2L	tmt.mean_Pre	~	education_years	0.307732	0.123698	2.48777	0.0128548
gm_FrontalSup2L	gaf_Pre	~	group	0.11057	0.146718	0.753622	0.451076
gm_FrontalSup2L	gaf_Pre	~	age	-0.027259	0.123696	-0.22037	0.825583
gm_FrontalSup2L	gaf_Pre	~	sex	-0.157242	0.266141	-0.590823	0.554639
gm_FrontalSup2L	gaf_Pre	~	study	-0.442278	0.26422	-1.6739	0.09415
[truncated: 4,469 more rows]
